# Supplementary material for: Expression and regulatory asymmetry of retained Arabidopsis thaliana transcription factor genes derived from whole genome duplication
Source: BMC Evol Biol. 2019 Mar 13;19:77. doi: 10.1186/s12862-019-1398-z (PMC6416927; doi:10.1186/s12862-019-1398-z)
Supplement: Supplementary file 1 — Table S1. Lists of Arabidopsis thaliana genes in each GO category. Table S2. Variables considered for linear modeling and their sources. Table S3. Parameter Estimation for α WGD Retention Models. Table S4. Parameter Estimation for β WGD Retention Models. Table S5. Parameter Estimation for γ WGD Retention Models. Table S6. Number of experiments, samples, and inferred states from each expression data set. Table S7. Proportion of duplicate pairs with an expression state for each whole-genome duplication event and expression data set. Table S8. Average asymmetry of duplicate pairs across data sets. Table S9. List of experiments in each ATGenExpress dataset. Table S10. List of RNA-Seq Data Sets. Table S11. List of TFs in each Pfam domain family. Table S12. Initial conditions and inferred parameters for ODE models (XLSX 118 kb) [file 12862_2019_1398_MOESM1_ESM.xlsx]

## Sheet: S1
Table S1. Lists of Arabidopsis thaliana genes in each GO category
ATP Binding (GO:0005524)	catalytic activity (GO:0003824)	defense response (GO:0006952)	DNA endoreduplication (GO:0042023)	hydrolase activity hydrolyzing O-glycosyl compounds (GO:0004553)	kinase activity (GO:0016301)	lipid binding (GO:0008289)	oxidoreductase activity (GO:001649)	oxygen binding (GO:0019825)	protein binding (GO:0005515)	proteolysis (GO:0006508)	response to auxin (GO:0009733)	response to chitin (GO:0010200)	RNA binding (GO:0003723)	transferase activity, transferring glycosyl groups (GO:0016757)	translation (GO:0006412)	transporter activity (GO:0005215)	ubiquitin-protein transferase activity (GO:0004842)	zinc ion binding (GO:0008270)
AT1G14390	AT1G14290	AT3G44480	AT3G21860	AT1G11820	AT4G40010	AT5G07540	AT3G03910	AT4G31500	AT1G06190	AT4G31500	AT5G06300	AT5G06300	AT3G50670	AT2G37730	AT1G14400	AT2G37730	AT1G14400	AT1G14400
AT1G58050	AT1G64660	AT5G06870	AT1G15570	AT4G02290	AT5G46080	AT4G33355	AT3G61580	AT5G04660	AT3G21860	AT5G04660	AT1G80680	AT1G80680	AT4G26650	AT4G02500	AT3G07550	AT4G02500	AT3G07550	AT3G07550
AT1G01910	AT1G78050	AT1G53350	AT2G27960	AT4G27830	AT1G51660	AT2G15050	AT3G05260	AT3G48310	AT3G21865	AT3G48310	AT4G37390	AT4G37390	AT1G49760	AT5G15740	AT3G21860	AT5G15740	AT3G21860	AT3G21860
AT3G24240	AT1G50090	AT5G44870	AT5G04470	AT3G55260	AT5G66850	AT4G08670	AT1G06350	AT2G46660	AT1G76490	AT2G46660	AT3G43120	AT3G43120	AT5G43110	AT2G29740	AT2G03170	AT2G29740	AT2G03170	AT2G03170
AT2G24130	AT4G32790	AT3G50950	AT2G19330	AT4G19820	AT2G25880	AT1G43665	AT3G61220	AT4G39950	AT3G09770	AT4G39950	AT5G13370	AT5G13370	AT1G14640	AT1G11720	AT3G09770	AT1G11720	AT3G09770	AT3G09770
AT3G52570	AT5G20260	AT5G51060	AT5G20570	AT1G77780	AT5G02290	AT1G12100	AT2G46210	AT1G13110	AT2G43010	AT1G13110	AT1G74950	AT1G74950	AT3G10360	AT5G05870	AT2G16920	AT5G05870	AT2G16920	AT2G16920
AT5G26860	AT5G40270	AT5G51700	AT3G20780	AT3G57270	AT1G01540	AT1G62790	AT1G14520	AT3G20960	AT4G37150	AT3G20960	AT4G13790	AT4G13790	AT5G18110	AT2G31750	AT2G33770	AT2G31750	AT2G33770	AT2G33770
AT4G36180	AT3G55180	AT1G12290	AT5G42190	AT5G20870	AT1G73500	AT5G38170	AT2G31360	AT3G20140	AT1G23420	AT3G20140	AT2G46690	AT2G46690	AT5G55670	AT2G04560	AT2G36370	AT2G04560	AT2G36370	AT2G36370
AT4G17380	AT3G14790	AT1G19610	AT1G20930	AT3G60130	AT5G27510	AT4G27140	AT5G04070	AT2G30770	AT2G46280	AT2G30770	AT1G19220	AT1G19220	AT4G36690	AT3G46720	AT3G06140	AT3G46720	AT3G06140	AT3G06140
AT1G25320	AT4G12960	AT1G61100	AT2G20140	AT1G51470	AT1G28390	AT2G15325	AT5G21482	AT3G26180	AT1G16280	AT3G26180	AT1G72430	AT1G72430	AT4G16830	AT2G03280	AT5G02750	AT2G03280	AT5G02750	AT5G02750
AT5G49030	AT2G26000	AT1G72840	AT4G26760	AT1G75940	AT3G17750	AT1G55260	AT3G03350	AT4G15110	AT5G59710	AT4G15110	AT2G35940	AT2G35940	AT3G55460	AT3G46680	AT2G26000	AT3G46680	AT2G26000	AT2G26000
AT3G59760	AT2G31955	AT4G04110	AT3G53970	AT1G66270	AT1G68400	AT5G46900	AT1G63380	AT3G53280	AT5G33280	AT3G53280	AT1G19180	AT1G19180	AT2G31890	AT4G26250	AT1G80570	AT4G26250	AT1G80570	AT1G80570
AT5G44800	AT3G03990	AT1G72920	AT3G08690	AT5G58480	AT1G67470	AT2G27130	AT2G29330	AT2G34500	AT3G23820	AT2G34500	AT5G47370	AT5G47370	AT1G67770	AT4G00300	AT4G03510	AT4G00300	AT4G03510	AT4G03510
AT3G45300	AT2G04440	AT1G64070	AT2G21550	AT4G23560	AT3G59350	AT3G61050	AT5G50600	AT2G32440	AT4G02020	AT2G32440	AT1G64520	AT1G64520	AT2G42890	AT1G60450	AT2G01150	AT1G60450	AT2G01150	AT2G01150
AT2G23300	AT3G46440	AT1G55010	AT1G49910	AT5G16580	AT2G02800	AT3G18280	AT1G20020	AT1G55940	AT2G46260	AT1G55940	AT3G06490	AT3G06490	AT4G13860	AT1G74420	AT3G54780	AT1G74420	AT3G54780	AT3G54780
AT3G10350	AT2G38660	AT4G02600	AT1G80370	AT2G44480	AT4G36180	AT2G37870	AT3G49620	AT1G69500	AT5G13180	AT1G69500	AT1G78100	AT1G78100	AT2G43640	AT4G03340	AT4G27470	AT4G03340	AT4G27470	AT4G27470
AT3G57300	AT1G02270	AT1G14410	AT1G70210	AT3G09260	AT4G10390	AT5G07530	AT5G49740	AT4G37400	AT3G10670	AT4G37400	AT2G26740	AT2G26740	AT3G20250	AT1G09350	AT3G29270	AT1G09350	AT3G29270	AT3G29270
AT4G22730	AT4G02850	AT5G25910	AT3G50070	AT4G29360	AT1G17160	AT5G55460	AT1G06100	AT5G25130	AT3G01280	AT5G25130	AT3G12955	AT3G12955	AT2G47220	AT5G20410	AT1G10230	AT5G20410	AT1G10230	AT1G10230
AT4G01800	AT1G03210	AT2G03300	AT4G05190	AT1G64390	AT1G25320	AT1G32280	AT1G49670	AT4G37310	AT3G15150	AT4G37310	AT5G18060	AT5G18060	AT2G14870	AT1G54940	AT5G06460	AT1G54940	AT5G06460	AT5G06460
AT5G57450	AT5G37000	AT3G46530	AT1G64520	AT4G27820	AT4G28860	AT5G45560	AT3G03100	AT4G31950	AT3G56710	AT4G31950	AT3G07390	AT3G07390	AT2G07734	AT1G67850	AT4G33160	AT1G67850	AT4G33160	AT4G33160
AT4G36270	AT1G74290	AT1G57830	AT1G47870	AT4G19730	AT1G09600	AT3G22620	AT5G06060	AT1G74110	AT3G58040	AT1G74110	AT5G27420	AT5G27420	AT5G19350	AT5G64740	AT1G63900	AT5G64740	AT1G63900	AT1G63900
AT2G07040	AT5G19290	AT2G39940	AT5G24630	AT1G51490	AT2G28940	AT5G38160	AT1G07440	AT5G06905	AT1G50430	AT5G06905	AT3G52400	AT3G52400	AT5G18810	AT3G21780	AT5G43190	AT3G21780	AT5G43190	AT5G43190
AT5G63410	AT5G65280	AT1G52040	AT2G22490	AT1G75680	AT5G15730	AT5G55410	AT4G10020	AT2G12190	AT5G08130	AT2G12190	AT5G13300	AT5G13300	AT4G29090	AT4G15290	AT3G08690	AT4G15290	AT3G08690	AT3G08690
AT1G05120	AT5G62220	AT1G61070	AT2G23430	AT5G20940	AT2G39180	AT3G22580	AT1G76150	AT1G64940	AT5G65460	AT1G64940	AT5G59780	AT5G59780	AT1G71720	AT1G52420	AT2G02760	AT1G52420	AT2G02760	AT2G02760
AT4G02930	AT3G10572	AT4G09360	AT1G69690	AT5G09730	AT3G48260	AT2G48130	AT3G20790	AT3G14650	AT1G28520	AT3G14650	AT4G11280	AT4G11280	AT4G22380	AT2G15350	AT1G12820	AT2G15350	AT1G12820	AT1G12820
AT4G37870	AT4G10100	AT3G05370	AT1G78770	AT3G57260	AT3G23340	AT4G22630	AT4G09670	AT3G10570	AT3G05870	AT3G10570	AT5G03310	AT5G03310	AT3G20890	AT4G19900	AT2G32950	AT4G19900	AT2G32950	AT2G32950
AT4G36290	AT2G47630	AT5G48620	AT1G77390	AT5G20250	AT1G29730	AT4G27150	AT1G72190	AT2G29090	AT5G06950	AT2G29090	AT2G24850	AT2G24850	AT4G34110	AT4G13410	AT4G34210	AT4G13410	AT4G34210	AT4G34210
AT2G19860	AT4G14440	AT4G16920	AT5G24330	AT5G48375	AT4G04500	AT2G13820	AT5G50690	AT4G32170	AT5G45680	AT4G32170	AT3G07370	AT3G07370	AT1G28090	AT1G22370	AT4G04690	AT1G22370	AT4G04690	AT4G04690
AT3G10690	AT3G17365	AT5G66910	AT3G13550	AT2G05790	AT2G23300	AT4G12470	AT1G06360	AT5G51900	AT5G61960	AT5G51900	AT4G16420	AT4G16420	AT1G27650	AT1G32930	AT1G02860	AT1G32930	AT1G02860	AT1G02860
AT1G11100	AT5G44480	AT1G69550	AT5G22220	AT3G18080	AT3G45430	AT3G08770	AT5G59540	AT1G67110	AT5G51700	AT1G67110	AT3G28210	AT3G28210	AT5G55100	AT3G27470	AT5G49980	AT3G27470	AT5G49980	AT5G49980
AT2G26730	AT3G20650	AT2G26380	AT1G75950	AT3G62740	AT4G28540	AT1G73560	AT3G03980	AT1G33720	AT5G51120	AT1G33720	AT1G19640	AT1G19640	AT1G18050	AT3G59100	AT1G51550	AT3G59100	AT1G51550	AT1G51550
AT5G56030	AT2G35100	AT2G15170	AT5G27620	AT5G58090	AT5G02070	AT5G07520	AT1G15140	AT4G27710	AT5G16000	AT4G27710	AT2G38120	AT2G38120	AT3G55340	AT1G71220	AT5G59300	AT1G71220	AT5G59300	AT5G59300
AT2G27490	AT3G49680	AT5G46470	AT4G34160	AT3G47000	AT3G57710	AT5G56480	AT5G49730	AT1G28430	AT3G12690	AT1G28430	AT5G37020	AT5G37020	AT5G50250	AT5G13500	AT4G12570	AT5G13500	AT4G12570	AT4G12570
AT2G02090	AT3G55190	AT5G17890	AT1G50490	AT5G11920	AT3G26940	AT1G62500	AT3G55290	AT1G57750	AT3G62440	AT1G57750	AT2G24400	AT2G24400	AT1G07350	AT3G61130	AT5G46210	AT3G61130	AT5G46210	AT5G46210
AT5G58150	AT3G23820	AT5G46270	AT3G11270	AT3G60140	AT3G63280	AT5G48490	AT4G20760	AT3G20100	AT5G58440	AT3G20100	AT3G55120	AT3G55120	AT1G35730	AT5G41460	AT4G10160	AT5G41460	AT4G10160	AT4G10160
AT1G10850	AT3G62860	AT5G56030	AT1G03780	AT4G33810	AT1G65250	AT1G48750	AT5G04900	AT1G11680	AT5G27320	AT1G11680	AT1G59500	AT1G59500	AT5G19030	AT1G30530	AT3G60220	AT1G30530	AT3G60220	AT3G60220
AT2G45500	AT3G23940	AT1G66100	AT3G48150	AT3G13790	AT4G23250	AT3G57310	AT3G49630	AT3G26190	AT3G53120	AT3G26190	AT1G48660	AT1G48660	AT3G11400	AT4G04970	AT1G36340	AT4G04970	AT1G36340	AT1G36340
AT1G62750	AT1G08940	AT5G63660	AT5G05560	AT1G22880	AT1G29230	AT3G20270	AT3G02280	AT1G73340	AT4G35620	AT1G73340	CPR6	CPR6	AT1G60000	AT2G32540	AT3G53060	AT2G32540	AT3G53060	AT3G53060
AT5G17760	AT5G02970	AT3G23180	AT5G11300	AT4G22100	AT4G23150	AT4G30880	AT3G06810	AT3G56630	AT4G01026	AT3G56630	AT2G47460	AT2G47460	AT2G47580	AT3G46970	AT2G30110	AT3G46970	AT2G30110	AT2G30110
AT3G05780	AT4G12870	AT2G32660	AT1G73690	AT3G57520	AT4G01330	AT5G38195	AT5G18210	AT4G15350	AT5G23820	AT4G15350	AT1G29510	AT1G29510	AT5G47210	AT5G03490	AT3G26810	AT5G03490	AT3G26810	AT3G26810
AT1G32060	ARA2	AT1G17615	AT1G66750	AT1G33220	AT1G12580	AT4G22520	AT2G29340	AT4G19230	AT1G78080	AT4G19230	AT4G34390	AT4G34390	AT1G64810	AT2G25540	AT1G49210	AT2G25540	AT1G49210	AT1G49210
AT3G24340	AT3G26820	AT1G63870	AT1G76540	AT4G33830	AT1G71530	AT5G62080	AT4G03140	AT3G20090	AT5G37500	AT3G20090	AT2G27690	AT2G27690	AT4G09040	AT1G13250	AT4G19700	AT1G13250	AT4G19700	AT4G19700
AT1G74310	AT5G41250	AT1G26700	AT5G48820	AT4G33860	AT5G08590	AT3G22600	AT1G07450	AT1G12740	AT2G42830	AT1G12740	HCA	HCA	AT1G74350	AT1G75420	AT2G44950	AT1G75420	AT2G44950	AT2G44950
AT1G17750	AT4G34360	AT4G11210	AT3G60010	AT3G23770	AT2G25760	AT5G48485	AT2G17845	AT4G31940	AT5G04920	AT4G31940	AT2G21220	AT2G21220	AT3G07250	AT2G44660	AT5G14420	AT2G44660	AT5G14420	AT5G14420
AT3G28450	AT4G13360	AT1G61310	AT5G41700	AT5G20950	AT2G14510	AT1G62510	AT5G07440	AT4G37410	AT3G18730	AT4G37410	AT2G33860	AT2G33860	AT2G19380	AT3G46650	AT3G13550	AT3G46650	AT3G13550	AT3G13550
AT4G01020	AT4G29530	AT3G26830	AT2G40550	AT5G25980	AT5G07620	AT1G66850	AT5G19200	AT3G26290	AT2G32710	AT3G26290	AT5G01270	AT5G01270	AT3G26120	AT2G31960	AT5G27420	AT2G31960	AT5G27420	AT5G27420
AT5G51560	AT1G78500	AT3G05650	AT5G57950	AT2G20680	AT5G10930	AT4G22610	AT1G51720	AT1G64950	AT5G56860	AT1G64950	AT3G09980	AT3G09980	AT1G74230	AT5G14860	AT3G52560	AT5G14860	AT3G52560	AT3G52560
AT1G17290	AT1G29840	AT5G23820	AT1G15660	AT1G52400	AT3G15220	AT5G01870	AT2G29290	AT5G09970	AT1G15220	AT5G09970	AT5G09810	AT5G09810	AT5G60170	AT1G27600	AT2G04660	AT1G27600	AT2G04660	AT2G04660
AT2G42290	AT3G24030	AT5G38340	AT2G16740	AT3G30540	AT2G21480	AT5G07550	AT3G01980	AT5G25120	AT5G22330	AT5G25120	AT4G34710	AT4G34710	AT4G27000	AT2G22930	AT4G37890	AT2G22930	AT4G37890	AT4G37890
AT3G24660	AT2G29630	AT3G51570	AT4G24820	AT3G62750	AT1G16440	AT3G58550	AT1G67730	AT4G15360	AT5G15840	AT4G15360	AT1G59750	AT1G59750	AT5G12190	AT1G70090	AT2G30580	AT1G70090	AT2G30580	AT2G30580
AT4G23740	ARA1	AT1G63750	AT4G28980	AT3G47040	AT5G59270	AT1G04970	AT4G24050	AT2G44890	AT1G70700	AT2G44890	AT3G24280	AT3G24280	AT3G19130	AT4G18780	AT1G75950	AT4G18780	AT1G75950	AT1G75950
AT1G24290	AT5G03800	AT1G57650	AT3G48750	AT3G47010	AT5G56580	AT4G12490	AT5G18170	AT3G48520	AT5G57900	AT3G48520	AT4G14550	AT4G14550	AT4G27490	AT3G26370	AT4G34470	AT3G26370	AT4G34470	AT4G34470
AT2G28970	AT5G41650	AT1G58400	AT3G12280	AT2G44470	AT1G03930	AT5G38180	AT1G03630	AT4G37360	AT2G39090	AT4G37360	AT2G25790	AT2G25790	AT4G02430	AT1G38131	AT5G05280	AT1G38131	AT5G05280	AT5G05280
AT1G01220	AT2G43400	AT4G36140	AT3G19150	AT5G11720	AT4G38230	AT3G43720	AT4G13250	AT2G21910	AT1G10270	AT2G21910	AT2G44840	AT2G44840	AT3G54770	AT1G24570	AT5G10380	AT1G24570	AT5G10380	AT5G10380
AT5G38830	AT4G00620	AT4G19510	AT5G10440	AT2G19440	AT1G51890	AT5G13900	AT3G08970	AT2G14100	AT4G10920	AT2G14100	AT2G47260	AT2G47260	AT3G10845	AT4G15320	AT5G65683	AT4G15320	AT5G65683	AT5G65683
AT2G25790	AT4G22330	AT2G38900	AT3G54180	AT1G10050	AT1G47890	AT5G07230	AT3G26760	AT3G10560	AT2G25850	AT3G10560	AT1G29460	AT1G29460	AT5G07060	AT2G30140	AT1G50490	AT2G30140	AT1G50490	AT1G50490
AT3G46370	AT5G40290	AT1G52660	AT1G64230	AT4G19770	AT5G65500	AT2G10940	AT3G50560	AT3G14660	AT2G18840	AT3G14660	AT2G28085	AT2G28085	AT3G07810	AT2G28080	AT1G55860	AT2G28080	AT1G55860	AT1G55860
AT4G21800	AT4G14430	AT1G09090	RFI	AT1G02310	AT4G04570	AT4G08530	AT3G03330	AT1G13090	AT2G38250	AT1G13090	SAR1	SAR1	AT3G51950	AT4G17770	AT3G60020	AT4G17770	AT3G60020	AT3G60020
AT1G70460	AT2G47760	AT4G10780	AT5G03415	AT1G55120	AT2G24360	AT3G52130	AT5G50130	AT1G17060	AT4G34000	AT1G17060	AT5G50760	AT5G50760	AT1G60650	AT3G02250	AT1G78870	AT3G02250	AT1G78870	AT1G78870
AT1G28440	AT5G57040	AT5G18360	AT1G20200	AT5G20390	AT3G46330	AT3G53980	AT2G29350	AT3G14620	AT3G28910	AT3G14620	AT5G59430	AT5G59430	AT5G54900	AT1G24170	AT5G42190	AT1G24170	AT5G42190	AT5G42190
AT2G21450	AT5G11130	AT1G33560	AT5G02470	AT4G08160	AT2G41970	AT3G22570	AT2G47140	AT4G12310	AT4G01370	AT4G12310	AT3G49850	AT3G49850	AT3G61620	AT5G37200	AT5G05560	AT5G37200	AT5G05560	AT5G05560
AT3G52200	AT1G12350	AT4G08450	AT3G42830	AT4G38650	AT2G40560	AT2G48140	AT2G05990	AT3G48300	AT5G18410	AT3G48300	AT1G49950	AT1G49950	AT3G63450	AT1G24070	AT2G44330	AT1G24070	AT2G44330	AT2G44330
AT5G21326	AT3G19710	AT4G03550	AT2G32710	AT3G19620	AT3G53380	AT3G51590	AT2G24190	AT2G30750	AT5G04140	AT2G30750	AT1G15520	AT1G15520	AT1G53120	AT3G11540	AT4G03190	AT3G11540	AT4G03190	AT4G03190
AT2G27600	AT4G12250	AT1G72870	AT3G24810	AT3G03640	AT2G18530	AT1G36150	AT3G50210	AT2G24180	AT1G22920	AT2G24180	AT3G28910	AT3G28910	ATCG00040	AT4G16600	AT3G61590	AT4G16600	AT3G61590	AT3G61590
AT1G62950	AT5G14180	AT2G43510	AT5G63610	AT2G14690	AT2G40120	AT4G12480	AT2G22260	AT3G53300	AT2G04550	AT3G53300	AT4G01370	AT4G01370	AT3G27700	AT2G03220	AT4G25230	AT2G03220	AT4G25230	AT4G25230
AT2G27170	AT2G25100	AT5G43740	AT3G25980	AT5G28510	AT5G22050	AT1G12090	AT3G15850	AT3G26280	AT3G43700	AT3G26280	AT5G59220	AT5G59220	AT3G02320	AT4G15550	AT2G22010	AT4G15550	AT2G22010	AT2G22010
AT3G28520	AT4G38800	AT3G11820	AT5G56150	AT3G43860	AT4G33950	AT4G12510	AT1G75200	AT5G23190	AT3G11820	AT5G23190	AT2G39370	AT2G39370	AT1G33470	AT2G24630	AT5G60710	AT2G24630	AT5G60710	AT5G60710
AT1G29900	AT3G10690	AT4G02150	AT3G20060	AT1G65610	AT4G24480	AT5G07510	AT5G28310	AT5G05690	AT2G34150	AT5G05690	AT5G27780	AT5G27780	AT3G20550	AT1G20550	AT3G21840	AT1G20550	AT3G21840	AT3G21840
AT5G65710	AT5G48010	AT2G02100	AT2G18290	AT2G01630	AT2G43230	AT4G22460	AT1G52340	AT3G20080	AT2G45980	AT3G20080	AT5G18020	AT5G18020	AT1G58470	AT4G03550	AT3G46620	AT4G03550	AT3G46620	AT3G46620
AT5G06820	AT1G53500	AT5G45080	AT2G42260	AT3G57240	AT2G32660	AT2G45180	AT3G26770	AT3G26150	AT5G49500	AT3G26150	AT5G20820	AT5G20820	AT5G60960	AT3G62660	AT3G07370	AT3G62660	AT3G07370	AT3G07370
AT3G53230	AT5G01260	AT2G39200	AT4G22910	AT3G55780	AT4G23320	AT5G46890	AT5G02540	AT1G01280	AT5G46330	AT1G01280	AT4G02570	AT4G02570	AT3G56860	AT2G32430	AT3G19140	AT2G32430	AT3G19140	AT3G19140
AT1G26190	AT1G13635	AT4G13920	AT2G39090	AT1G02640	AT5G67080	AT4G00165	AT5G51030	AT1G13080	AT4G00150	AT1G13080	AT4G32810	AT4G32810	AT1G09340	AT1G08660	AT2G42620	AT1G08660	AT2G42620	AT2G42620
AT1G49250	AT4G08170	AT1G66090	AT5G08550	AT3G04010	AT3G12690	AT4G12550	AT5G50770	AT1G01600	AT1G15910	AT1G01600	AT3G25880	AT3G25880	AT1G55310	AT3G29320	AT4G28370	AT3G29320	AT4G28370	AT4G28370
AT3G14350	AT3G03230	AT1G12220	AT2G03430	AT5G63840	AT5G60310	AT1G73780	AT2G23096	AT3G01900	AT4G35090	AT3G01900	AT1G56150	AT1G56150	AT1G80930	AT1G68380	AT2G16740	AT1G68380	AT2G16740	AT2G16740
AT3G20190	AT5G27410	AT1G64160	AT3G11520	AT3G55430	AT2G34180	AT5G54740	AT4G23420	AT1G58260	AT5G23310	AT1G58260	AT1G22920	AT1G22920	AT1G22760	AT1G73810	AT5G50430	AT1G73810	AT5G50430	AT5G50430
AT5G07660	AT1G63450	AT2G33050	AT3G15180	AT4G11050	AT5G57035	AT5G53470	AT1G25460	AT3G26200	AT2G41310	AT3G26200	AT3G14050	AT3G14050	AT1G50300	AT5G01100	AT5G02310	AT5G01100	AT5G02310	AT5G02310
AT3G49670	AT4G30440	AT5G24780	AT3G21850	AT1G12240	AT4G38830	AT1G73890	AT2G29360	AT5G44620	AT1G56650	AT5G44620	AT2G04550	AT2G04550	AT3G27750	AT1G14070	AT4G11360	AT1G14070	AT4G11360	AT4G11360
AT5G66760	AT2G20370	AT5G41740	AT3G48160	AT3G10900	AT4G14780	AT5G09370	AT3G15870	AT5G24900	AT1G25490	AT5G24900	AT5G65940	AT5G65940	AT2G30260	AT5G16190	AT1G79810	AT5G16190	AT1G79810	AT1G79810
AT2G13370	AT1G30620	AT1G42560	AT1G59540	AT3G45940	AT3G13670	AT4G22470	AT5G10050	AT2G23220	AT2G20080	AT2G23220	AT3G15500	AT3G15500	AT4G24270	AT4G21060	AT3G55530	AT4G21060	AT3G55530	AT3G55530
AT5G61030	AT3G14890	AT3G24900	AT5G11510	AT2G44460	AT2G17220	AT4G12520	AT1G06090	AT3G28740	AT3G11220	AT3G28740	AT3G11820	AT3G11820	AT4G10110	AT2G26100	AT3G05870	AT2G26100	AT3G05870	AT3G05870
AT1G74260	AT4G34700	AT2G02740	AT1G75990	AT5G67460	AT3G23000	AT3G22120	AT1G15220	AT3G26160	AT4G00570	AT3G26160	AT1G09540	AT1G09540	AT4G26370	AT2G19160	AT1G77000	AT2G19160	AT1G77000	AT1G77000
AT5G49770	AT3G05170	AT2G23960	AT1G47230	AT1G70710	AT3G54180	AT2G18370	AT3G04000	AT2G45550	AT4G20260	AT2G45550	AT5G20730	AT5G20730	AT3G49430	AT5G38010	AT4G05470	AT5G38010	AT4G05470	AT4G05470
AT3G56100	AT5G37530	AT3G04220	AT4G11920	AT2G32990	AT1G22720	AT5G07560	AT1G12550	AT5G36110	AT5G63880	AT5G36110	AT1G80390	AT1G80390	AT1G49600	AT3G16520	AT5G42200	AT3G16520	AT5G42200	AT5G42200
AT5G46330	AT1G76730	AT3G13662	AT5G64760	AT1G66280	AT1G54610	AT4G33550	AT3G06060	AT2G27010	AT1G02280	AT2G27010	AT5G54500	AT5G54500	AT1G17640	AT5G59530	AT1G57820	AT5G59530	AT1G57820	AT1G57820
AT3G19210	AT1G07645	AT3G13660	AT1G48380	AT1G62660	AT5G10520	AT2G44290	AT3G21420	AT5G24960	AT1G33410	AT5G24960	AT3G01220	AT3G01220	AT3G45630	AT1G68020	AT5G27920	AT1G68020	AT5G27920	AT5G27920
AT3G57760	AT1G27440	AT1G79680	AT5G13840	AT4G19760	AT3G28450	AT5G52160	AT5G53090	AT1G11610	AT2G44740	AT1G11610	AT3G63010	AT3G63010	AT3G49390	AT5G49690	AT5G51450	AT5G49690	AT5G51450	AT5G51450
AT1G75640	AT1G64185	AT3G23120	AT3G50630	AT1G48930	AT3G05650	AT4G19040	AT2G29170	AT5G14400	AT1G48270	AT5G14400	AT5G57560	AT5G57560	AT5G04210	AT1G77810	AT3G60010	AT1G77810	AT3G60010	AT3G60010
AT1G18130	AT2G22570	AT2G32140	AT5G09900	AT2G39640	AT1G11350	AT4G14815	AT1G03990	AT2G28860	AT2G17950	AT2G28860	AT1G74840	AT1G74840	AT3G15010	AT1G50580	AT5G41700	AT1G50580	AT5G41700	AT5G41700
AT2G15300	AT5G14980	AT3G25010	AT4G03270	AT2G44490	AT1G09000	AT4G27160	AT3G60370	AT5G25180	AT5G24520	AT5G25180	AT2G06050	AT2G06050	AT5G59860	AT2G21770	AT3G17205	AT2G21770	AT3G17205	AT3G17205
AT1G69990	AT4G33540	AT5G64930	AT5G51600	AT5G42260	AT5G38990	AT3G07450	AT5G50590	AT1G50520	AT5G43350	AT1G50520	AT4G00080	AT4G00080	AT3G26560	AT3G07020	AT3G12630	AT3G07020	AT3G12630	AT3G12630
AT4G00570	AT4G30540	AT1G75830	AT4G22970	AT3G13784	AT2G42290	AT1G73550	AT4G23340	AT5G10600	AT4G32650	AT5G10600	AT1G56650	AT1G56650	AT5G61780	AT2G23260	AT5G38070	AT2G23260	AT5G38070	AT5G38070
AT2G13800	AT2G01730	AT5G44420	AT2G27970	AT1G13130	AT1G77720	AT4G12530	AT5G63290	AT5G57220	AT4G19640	AT5G57220	AT1G25490	AT1G25490	AT5G55550	AT4G36890	AT3G25650	AT4G36890	AT3G25650	AT3G25650
AT4G24190	AT4G24340	AT4G16890	AT2G20000	AT1G55740	AT1G70520	AT4G12360	AT4G26965	AT4G15330	AT5G17690	AT4G15330	AT5G13930	AT5G13930	AT3G46020	AT5G04480	AT2G28830	AT5G04480	AT2G28830	AT2G28830
AT4G13850	AT3G57630	AT1G59124	AT5G65420	AT1G71380	AT4G23740	AT4G15160	AT2G29370	AT1G34540	AT3G24620	AT1G34540	AT2G45210	AT2G45210	AT3G12680	AT1G78280	AT1G75440	AT1G78280	AT1G75440	AT1G75440
AT3G27440	AT4G18270	AT5G13160	AT1G49620	AT2G44550	AT4G13020	AT4G22490	AT1G62610	AT2G27690	AT5G25780	AT2G27690	AT3G24650	AT3G24650	AT4G17610	AT3G53160	AT4G14220	AT3G53160	AT4G14220	AT4G14220
AT4G35740	AT1G10060	AT5G18350	AT4G29040	AT4G18340	AT2G01460	AT2G14846	AT5G11330	AT5G48000	AT3G50060	AT5G48000	AT1G33410	AT1G33410	AT3G23830	AT1G70290	AT5G53300	AT1G70290	AT5G53300	AT5G53300
AT5G03290	AT1G34380	AT2G17430	AT3G16320	AT1G02850	AT5G04510	AT5G05960	AT5G60020	AT2G46950	AT5G20570	AT2G46950	AT3G09940	AT3G09940	AT1G06960	AT5G53340	AT5G50870	AT5G53340	AT5G50870	AT5G50870
AT5G56040	AT5G38360	AT4G16960	AT4G14150	AT4G17180	AT1G73460	AT5G60690	AT4G04930	AT2G26170	AT4G26090	AT2G26170	AT5G24520	AT5G24520	AT5G23690	AT2G35650	AT3G05545	AT2G35650	AT3G05545	AT3G05545
AT4G34220	AT5G23220	AT2G34930	AT1G02970	AT5G20340	AT2G28970	AT5G64080	AT4G17370	AT5G08250	AT5G06140	AT5G08250	AT2G01570	AT2G01570	AT3G52150	AT5G12260	AT5G02920	AT5G12260	AT5G02920	AT5G02920
AT1G48650	AT2G32410	AT1G71260	AT1G06590	AT5G49360	AT5G49470	AT4G12500	AT1G06080	AT3G14680	AT2G47450	AT3G14680	AT1G52890	AT1G52890	AT1G34140	AT2G35710	AT3G07360	AT2G35710	AT3G07360	AT3G07360
AT3G54660	AT2G29040	AT5G35450	AT5G05780	AT4G33840	AT3G50730	AT4G27170	AT3G46170	AT3G26830	AT1G19120	AT3G26830	AT4G16780	AT4G16780	AT2G37510	AT2G37980	AT1G20140	AT2G37980	AT1G20140	AT1G20140
AT5G22370	AT2G45310	AT1G12210	AT1G29150	AT3G23640	AT2G46700	AT1G18280	AT1G34200	AT1G47620	AT5G35750	AT1G47620	AT5G06960	AT5G06960	AT2G22090	AT4G09500	AT4G27960	AT4G09500	AT4G27960	AT4G27960
AT5G40000	AT2G34770	AT2G22330	AT4G37630	AT1G09010	AT1G16130	AT5G55450	AT2G47150	AT1G75130	AT2G18710	AT1G75130	AT2G46830	AT2G46830	AT1G13190	AT2G32610	AT2G16810	AT2G32610	AT2G16810	AT2G16810
AT5G17730	AT1G01290	AT1G61180	AT2G36010	AT5G64570	AT3G44200		AT5G48440	AT5G38450	AT2G27040	AT5G38450	AT5G20570	AT5G20570	AT1G47490	AT4G14100	AT4G05460	AT4G14100	AT4G05460	AT4G05460
AT3G62120	AT4G22756	AT5G45260	AT5G25380	AT5G55180	AT2G25790		AT4G05390	AT5G47990	AT4G26160	AT5G47990	AT1G29420	AT1G29420	AT3G56330	AT1G04920	AT3G08700	AT1G04920	AT3G08700	AT3G08700
AT3G09660	AT5G57800	AT5G45060	AT1G50240	AT3G61810	AT1G67000		AT2G37540	AT1G64930	AT5G40480	AT1G64930	AT5G05730	AT5G05730	AT4G25500	AT5G17040	AT3G24515	AT5G17040	AT3G24515	AT3G24515
AT5G63950	AT2G39725	AT3G05660	AT1G18040	AT3G18070	AT1G56120		AT5G56470	AT2G27000	AT1G62360	AT2G27000	AT3G03850	AT3G03850	AT1G62670	AT5G47780	AT2G39810	AT5G47780	AT2G39810	AT2G39810
AT2G24230	AT4G33180	AT2G03760	AT3G60840	AT4G26830	AT3G46370		AT3G55310	AT1G62580	AT1G28490	AT1G62580	AT3G23050	AT3G23050	AT5G14580	AT3G02350	AT2G45950	AT3G02350	AT2G45950	AT2G45950
AT4G25120	AT2G46370	AT2G33670	AT3G59550	AT4G19750	AT3G44610		AT5G61830	AT5G24910	AT3G21870	AT5G24910	AT5G02840	AT5G02840	AT1G09140	AT3G21310	AT2G35000	AT3G21310	AT2G35000	AT2G35000
AT2G16250	AT1G13700	AT3G46860	AT4G38600	AT1G30080	AT1G28440		AT1G24470	AT3G26270	AT5G64050	AT3G26270	AT1G69270	AT1G69270	AT1G01760	AT3G01040	AT1G64230	AT3G01040	AT1G64230	AT1G64230
AT4G28650	AT5G52810	AT5G06860	AT5G67100	AT3G15800	AT1G67580		AT3G47360	AT5G67310	AT4G25320	AT5G67310	AT5G01490	AT5G01490	AT2G05160	AT1G01570	AT3G54850	AT1G01570	AT3G54850	AT3G54850
AT3G27190	AT1G25375	AT5G44900	AT3G19590	AT4G21760	AT1G66920		AT1G64590	AT1G33730	AT5G41990	AT1G33730	AT1G75580	AT1G75580	AT4G08840	AT1G11730	AT2G38970	AT1G11730	AT2G38970	AT2G38970
AT2G26080	AT4G00110	AT1G63360		AT4G34480	AT3G19100		AT3G51680	AT1G74550	AT1G48500	AT1G74550	AT5G39610	AT5G39610	AT3G55280	AT5G15050	AT2G04920	AT5G15050	AT2G04920	AT2G04920
AT3G24495	AT1G22170	AT4G09430		AT4G19810	AT1G61550		AT5G54190	AT3G26170	AT5G40460	AT3G26170	ICR2	ICR2	AT1G09230	AT3G50760	AT2G32790	AT3G50760	AT2G32790	AT2G32790
AT4G10320	AT1G09935	AT5G36930		AT2G44540	AT5G66710		AT1G79870	AT3G26210	AT5G25760	AT3G26210	AT5G53590	AT5G53590	AT1G22240	AT5G01220	AT1G66050	AT5G01220	AT1G66050	AT1G66050
AT1G48480	AT1G74300	AT1G58848		AT3G26140	AT2G39110		AT2G29300	AT3G13730	AT3G14010	AT3G13730	AT4G34760	AT4G34760	AT4G25630	AT4G19460	AT1G08050	AT4G19460	AT1G08050	AT1G08050
AT3G13065	AT3G16700	AT3G14460		AT5G18220	AT1G62950		AT1G57770	AT1G01190	AT3G15540	AT1G01190	AT2G31180	AT2G31180	AT2G29190	AT1G70630	AT2G25700	AT1G70630	AT2G25700	AT2G25700
AT2G20420	AT4G12230	AT3G46730		AT4G39000	AT1G79670		AT1G01800	AT5G61320	AT4G27780	AT5G61320	AT1G16510	AT1G16510	AT5G06520	AT5G17030	AT1G53020	AT5G17030	AT1G53020	AT1G53020
AT1G74230	AT1G34270	AT3G15010		AT5G24540	AT5G60080		AT2G29260	AT2G42850	AT5G48820	AT2G42850	AT2G25930	AT2G25930	AT1G13730	AT1G28240	AT3G53410	AT1G28240	AT3G53410	AT3G53410
AT5G45840	AT5G64150	AT1G72850		AT1G78060	AT1G61380		AT4G15093	AT1G11600	AT5G43170	AT1G11600	AT1G04250	AT1G04250	AT5G18180	AT1G38065	AT3G04460	AT1G38065	AT3G04460	AT3G04460
AT1G74330	AT3G12290	AT1G64060		AT1G26560	AT4G39110		AT1G68540	AT4G39510	AT1G30135	AT4G39510	AT3G17600	AT3G17600	AT5G51120	AT1G24100	AT1G26830	AT1G24100	AT1G26830	AT1G26830
AT3G50940	AT5G19670	AT1G72910		AT1G60090	AT1G64630		AT4G11410	AT5G35715	AT3G06560	AT5G35715	AT4G18010	AT4G18010	AT3G16810	AT4G12700	AT5G67250	AT4G12700	AT5G67250	AT5G67250
AT1G58060	AT3G47560	AT1G72520		AT1G32860	AT2G17170		AT5G64250	AT3G19270	AT4G28270	AT3G19270	AT3G61900	AT3G61900	AT1G12800	AT1G34550	AT4G05490	AT1G34550	AT4G05490	AT4G05490
AT5G67520	AT1G68470	AT3G49120		AT3G07320	AT4G01370		AT3G51840	AT5G10610	AT2G46070	AT5G10610	AT4G21440	AT4G21440	AT1G14650	AT1G05570	AT1G65430	AT1G05570	AT1G65430	AT1G65430
AT5G14610	AT4G22580	AT5G46760		AT3G52600	AT1G33560		AT5G67290	AT2G28850	AT3G53260	AT2G28850	AT3G04730	AT3G04730	AT2G33410	AT3G21770	AT1G30950	AT3G21770	AT1G30950	AT1G30950
AT5G07810	AT5G11910	AT3G51560		AT3G46570	AT4G16970		AT1G54870	AT3G25180	AT5G13190	AT3G25180	AT3G15540	AT3G15540	AT2G29580	AT4G15500	AT3G42830	AT4G15500	AT3G42830	AT3G42830
AT5G61480	AT3G04390	AT4G14370		AT2G27500	AT5G61350		AT1G10310	AT1G16400	AT4G13250	AT1G16400	AT5G07700	AT5G07700	AT5G52040	AT1G74800	AT1G69670	AT1G74800	AT1G69670	AT1G69670
AT1G51980	AT4G16690	AT3G45290		AT4G19740	AT5G06820		AT2G29150	AT2G22330	AT1G71130	AT2G22330	AT1G04100	AT1G04100	AT1G33520	AT1G29200	AT4G07400	AT1G29200	AT4G07400	AT4G07400
AT4G26300	AT1G10070	AT4G24230		AT2G44450	AT5G66880		AT2G47120	AT5G04330	AT1G07270	AT5G04330	AT2G02560	AT2G02560	AT4G03110	AT3G57200	AT3G53090	AT3G57200	AT3G53090	AT3G53090
AT4G31180	AT4G25720	AT3G53260		AT5G36890	AT5G47850		AT1G32480	AT5G42580	AT3G60010	AT5G42580	AT2G21210	AT2G21210	AT5G60110	AT3G01720	AT1G70320	AT3G01720	AT1G70320	AT1G70320
AT2G32800	AT1G74680	AT4G33300		AT1G47600	AT1G26190		AT4G05530	AT5G38970	AT1G54320	AT5G38970	AT1G64060	AT1G64060	AT2G19870	AT1G80290	AT1G23260	AT1G80290	AT1G23260	AT1G23260
AT5G14470	AT4G13990	AT3G09710		AT4G31140	AT4G28880		AT3G47350	AT3G53130	AT3G56650	AT3G53130	AT2G46070	AT2G46070	AT5G58130	AT1G16900	AT3G61415	AT1G16900	AT3G61415	AT3G61415
AT2G02220	AT3G53520	AT2G43520		AT5G20330	AT3G01085		AT4G23430	AT5G45340	AT1G09530	AT5G45340	AT5G20810	AT5G20810	AT5G07350	AT1G23480	AT3G55380	AT1G23480	AT3G55380	AT3G55380
AT3G06480	AT2G25710	AT4G23515		AT1G05590	AT3G45670		AT5G50700	AT3G14690	AT5G16490	AT3G14690	AT1G04550	AT1G04550	AT5G08620	AT1G05150	AT4G08980	AT1G05150	AT4G08980	AT4G08980
AT3G06483	AT3G62830	AT4G11170		AT5G56590	AT3G20200		AT2G07718	AT3G48290	AT2G07560	AT3G48290	AT2G46270	AT2G46270	AT5G10350	AT4G11350	AT3G17000	AT4G11350	AT3G17000	AT3G17000
AT3G57640	AT3G13800	AT1G66340		AT4G01040	AT5G40540		AT3G42960	AT2G25160	AT1G31350	AT2G25160	AT4G25030	AT4G25030	AT5G16260	AT5G65470	AT1G70660	AT5G65470	AT1G70660	AT1G70660
AT2G30800	AT5G25820	AT5G65970		AT2G44570	AT1G67720		AT1G58300	AT1G64900	AT1G74890	AT1G64900	AT3G26760	AT3G26760	AT5G42820	AT1G22340	AT5G56150	AT1G22340	AT5G56150	AT5G56150
AT1G29750	AT2G28760	AT3G05360		AT5G16700	AT2G37050		AT5G15940	AT5G42650	AT5G44740	AT5G42650	AT2G34650	AT2G34650	AT4G12600	AT5G11730	AT1G29340	AT5G11730	AT1G29340	AT1G29340
AT5G04110	AT4G16210	AT4G16930		AT4G16260	AT1G53430		AT1G61720	AT1G13710	AT4G38130	AT1G13710	AT1G75590	AT1G75590	AT5G09610	AT1G60140	AT5G05080	AT1G60140	AT5G05080	AT5G05080
AT4G23240	AT3G26780	AT5G17880		AT1G61810	AT3G20190		AT1G06120	AT2G45570	AT1G30950	AT2G45570	AT3G11260	AT3G11260	AT5G11530	AT2G20810	AT5G25760	AT2G20810	AT5G25760	AT5G25760
AT4G18640	AT2G43980	AT1G47890		AT5G64790	AT1G06390		AT2G29310	AT3G53305	AT1G75410	AT3G53305	AT1G66340	AT1G66340	AT3G48830	AT1G77130	AT5G45100	AT1G77130	AT5G45100	AT5G45100
AT3G02130	AT5G16890	AT2G02130		AT4G33820	AT2G31390		AT2G38080	AT2G05180	AT1G69840	AT2G05180	AT3G58190	AT3G58190	AT5G24440	AT4G32110	AT1G79380	AT4G32110	AT1G79380	AT1G79380
AT5G10020	AT2G31990	RPP22		AT1G64760	AT4G28350		AT1G30510	AT3G14610	AT2G45770	AT3G14610	AT1G19850	AT1G19850	AT1G29590	AT2G36750	AT1G45050	AT2G36750	AT1G45050	AT1G45050
AT5G46280	AT5G04120	AT4G13810		AT3G54440	AT3G05050		AT4G09750	AT3G52970	AT4G28450	AT3G52970	AT4G38630	AT4G38630	AT2G47310	AT2G26480	AT4G36410	AT2G26480	AT4G36410	AT4G36410
AT3G18810	AT4G12890	AT4G11190		AT5G24550	AT1G61420		AT5G65205	AT3G26300	AT5G04930	AT3G26300	AT2G19690	AT2G19690	AT1G56030	AT5G03760	AT5G57740	AT5G03760	AT5G57740	AT5G57740
AT3G28610	AT1G65520	AT5G46260		AT5G49720	AT4G26610		AT2G30670	AT1G74540	AT4G30260	AT1G74540	AT2G16580	AT2G16580	AT3G06970	AT5G09870	AT1G20780	AT5G09870	AT1G20780	AT1G20780
AT5G16715	AT1G69640	AT5G48780		AT3G24330	AT4G08850		AT3G29250	AT5G04630	AT4G14700	AT5G04630	AT4G32690	AT4G32690	AT5G19960	AT3G52060	AT2G39940	AT3G52060	AT2G39940	AT2G39940
AT2G35120	AT5G26570	AT2G02140		AT4G14080	AT3G45790		AT5G53100	AT1G13140	AT1G24280	AT1G13140	AT2G04160	AT2G04160	AT1G07360	AT3G03810	AT4G23450	AT3G03810	AT4G23450	AT4G23450
AT3G51740	AT3G12260	AT2G43910		AT3G62710	AT3G01490		AT2G47130	AT4G13290	AT2G32720	AT4G13290	AT5G65670	AT5G65670	AT4G25880	AT1G10880	AT2G25490	AT1G10880	AT2G25490	AT2G25490
AT4G36280	AT3G24730	AT1G17600		AT4G09740	AT2G07020		AT5G66190	AT2G26710	AT3G48160	AT2G26710	AT4G34790	AT4G34790	AT3G03710	AT1G08040	AT1G27910	AT1G08040	AT1G27910	AT1G27910
AT5G65720	AT2G17280	AT1G58390		AT3G47050	AT3G10540		AT2G07727	AT1G65670	AT3G25500	AT1G65670	AT3G12830	AT3G12830	AT2G29200	AT3G21190	AT4G30640	AT3G21190	AT4G30640	AT4G30640
AT4G12790	AT2G47650	AT5G04230		AT2G25630	AT5G62230		AT3G29260	AT5G42590	AT4G14560	AT5G42590	AT4G15430	AT4G15430	AT1G24450	AT1G22460	AT5G53840	AT1G22460	AT5G53840	AT5G53840
AT5G56000	AT1G05350	AT2G15010		AT4G01970	AT1G33260		AT4G13180	AT2G45970	AT4G25530	AT2G45970	AT3G20770	AT3G20770	AT3G19090	AT4G39350	AT1G22500	AT4G39350	AT1G22500	AT1G22500
AT4G01900	AT4G22753	AT3G23010		AT2G36190	AT5G46330		AT2G29320	AT3G20110	AT5G03530	AT3G20110	AT4G33940	AT4G33940	AT3G13570	AT2G16890	AT1G17280	AT2G16890	AT1G17280	AT1G17280
AT3G20475	AT5G36150	AT1G61300		AT3G13560	AT4G13920		AT3G59710	AT1G24540	AT4G18290	AT1G24540	AT1G28480	AT1G28480	AT2G23350	AT4G16590	AT3G24800	AT4G16590	AT3G24800	AT3G24800
AT1G27880	AT2G20770	AT1G63740		AT2G16230	AT1G77280		AT4G16765	AT3G30290	AT1G74380	AT3G30290	AT4G34810	AT4G34810	AT1G15910	AT2G43820	AT4G28270	AT2G43820	AT4G28270	AT4G28270
AT1G63940	AT3G60510	AT3G25020		AT1G61820	AT1G11410		AT4G27440	AT5G07990	AT2G22810	AT5G07990	AT1G18890	AT1G18890	AT4G11175	AT3G54100	AT1G06770	AT3G54100	AT1G06770	AT1G06770
AT1G72180	AT2G39420	AT5G44510		AT2G44560	AT3G48750		AT3G56840	AT5G06900	AT1G74470	AT5G06900	AT1G29500	AT1G29500	AT1G43860	AT1G67880	AT5G49665	AT1G67880	AT5G49665	AT5G49665
AT4G23900	AT3G14990	AT1G56520		AT1G66250	AT5G18610		AT5G50160	AT3G26220	AT1G15100	AT3G26220	AT1G52830	AT1G52830	AT2G25900	AT5G49190	AT3G21850	AT5G49190	AT3G21850	AT3G21850
AT3G56370	AT1G48420	AT2G15080		AT1G23210	AT2G41930		AT4G27760	AT3G03470	AT5G37600	AT3G03470	AT2G23170	AT2G23170	AT1G16610	AT1G35510	AT5G02880	AT1G35510	AT5G02880	AT5G02880
AT2G26280	AT5G41120	AT1G52900		AT5G26000	AT5G35980		AT1G52810	AT4G13310	AT4G14147	AT4G13310	AT1G76190	AT1G76190	AT4G10610	AT1G11940	AT5G18650	AT1G11940	AT5G18650	AT5G18650
AT1G27190	AT2G23820	AT5G38330		AT1G02800	AT3G28040		AT5G60340	AT4G13770	AT4G20780	AT4G13770	AT3G09870	AT3G09870	AT5G53180	AT5G15470	AT5G03200	AT5G15470	AT5G03200	AT5G03200
AT1G73080	AT5G11610	AT5G04720		AT3G06510	AT2G33050			AT5G52400	AT3G19290	AT5G52400	AT1G34670	AT1G34670	AT5G53720	AT3G43190	AT1G10560	AT3G43190	AT1G10560	AT1G10560
AT3G14840	AT1G37150	AT1G58410		AT5G20560	AT4G13190			AT1G31800	AT2G14120	AT1G31800	AT5G51470	AT5G51470	AT1G30460	AT4G24000	AT1G63800	AT4G24000	AT1G63800	AT1G63800
AT5G61460	AT5G49570	AT1G58807		AT1G77790	AT1G52310			AT4G37340	AT2G45190	AT4G37340	AT5G12330	AT5G12330	AT3G13224	AT2G30150	AT5G57360	AT2G30150	AT5G57360	AT5G57360
AT5G35390	AT5G62840	AT4G19500		AT4G38300	AT5G25910			AT1G05160	AT5G46520	AT1G05160	AT4G12410	AT4G12410	AT5G02250	AT1G26810	AT5G42990	AT1G26810	AT5G42990	AT5G42990
AT1G78900	AT4G25434	AT4G17880		AT4G39010	AT1G75640			AT4G37370	ATCG01130	AT4G37370	AT3G20830	AT3G20830	AT4G15520	AT2G02910	SFO1	AT2G02910	SFO1	SFO1
AT5G07440	AT3G45400	AT5G42510		AT5G01930	AT4G23160			AT5G63450	AT1G73150	AT5G63450	AT5G37260	AT5G37260	AT1G76460	AT1G74380	AT2G18600	AT1G74380	AT2G18600	AT2G18600
AT4G37840	AT1G26160	AT5G49040		AT1G58370	AT2G15300			AT1G66540	AT3G18980	AT1G66540	AT1G15580	AT1G15580	AT1G29550	AT3G42180	AT2G46030	AT3G42180	AT2G46030	AT2G46030
AT2G45280	AT3G42180	AT4G04220		AT5G54570	AT1G69990			AT3G26310	AT3G45640	AT3G26310	AT1G49010	AT1G49010	AT1G30010	AT2G31790	AT4G33210	AT2G31790	AT4G33210	AT4G33210
AT2G36570	AT5G02080	AT3G44630		AT4G28320	AT1G14370			AT4G12330	AT5G19400	AT4G12330	AT3G47600	AT3G47600	AT3G14450	AT3G57420	AT5G13530	AT3G57420	AT5G13530	AT5G13530
AT5G19310	AT5G08290	AT1G60320		AT3G10890	AT4G11480			AT2G34490	AT5G67510	AT2G34490	AT4G14560	AT4G14560	AT5G44200	AT1G04910	AT3G20060	AT1G04910	AT3G20060	AT3G20060
AT5G52520	AT4G02860	AT2G03030		AT4G24260	AT4G02630			AT1G13150	AT2G31380	AT1G13150	AT3G62980	AT3G62980	AT3G53460	AT1G62330	AT2G35930	AT1G62330	AT2G35930	AT2G35930
AT1G66830	AT4G15940	AT3G50020		AT5G44640	AT2G42960			AT3G20120	AT2G20160	AT3G20120	AT5G13220	AT5G13220	AT3G21215	AT2G01480	AT2G26350	AT2G01480	AT2G26350	AT2G26350
AT1G53730	AT5G01580	AT4G16940		AT5G10560	AT1G51805			AT4G15300	AT5G66570	AT4G15300	AT1G23160	AT1G23160	AT2G18510	AT2G36780	AT3G47990	AT2G36780	AT3G47990	AT3G47990
AT4G03390	AT5G22940	AT2G14080		AT1G68560	AT2G23950			AT2G45580	AT5G08470	AT2G45580	AT4G38850	AT4G38850	AT1G53720	AT2G03210	AT5G39550	AT2G03210	AT5G39550	AT5G39550
AT2G25840	AT3G19820	AT5G46520		AT5G04885	AT1G79680			AT3G20940	AT4G00360	AT3G20940	AT5G57090	AT5G57090	AT5G46250	AT4G15260	AT2G21950	AT4G15260	AT2G21950	AT2G21950
AT1G29870	AT1G74260	AT3G20600		AT5G40390	AT3G59790			AT5G05260	AT3G45240	AT5G05260	AT4G00880	AT4G00880	AT1G09150	AT5G57270	AT1G15100	AT5G57270	AT1G15100	AT1G15100
AT2G27060	AT5G44930	AT1G72260		AT3G21370	AT4G33080			AT2G46960	AT4G31730	AT2G46960	AT1G54060	AT1G54060	AT1G22910	AT4G26940	AT2G22680	AT4G26940	AT2G22680	AT2G22680
AT5G60730	AT2G32960	AT1G17420		AT1G19940	AT3G23120			AT4G12320	AT5G14250	AT4G12320	AT4G01280	AT4G01280	AT5G25060	AT5G05880	AT1G76920	AT5G05880	AT1G76920	AT1G76920
AT1G72300	AT1G54570	AT4G24250		AT2G26600	AT2G33580			AT4G15380	AT4G11880	AT4G15380	AT2G34600	AT2G34600	AT4G38020	AT1G71070	AT3G18710	AT1G71070	AT3G18710	AT3G18710
AT2G18470	AT4G38370	AT2G15220		AT4G19800	AT5G65530			AT4G20240	AT3G16320	AT4G20240	AT1G54100	AT1G54100	AT1G53650	AT1G68390	AT4G28890	AT1G68390	AT4G28890	AT4G28890
AT5G48600	AT2G34850	AT3G25510		AT4G19720	AT2G45910			AT2G16060	AT3G16857	AT2G16060	AT2G22810	AT2G22810	AT4G19610	AT1G08990	AT3G01650	AT1G08990	AT3G01650	AT3G01650
AT2G44350	AT1G02190	AT1G65870		AT5G24090	AT5G59650			AT4G12300	AT1G60430	AT4G12300	AT4G18950	AT4G18950	AT2G21690	AT3G11420	AT5G07270	AT3G11420	AT5G07270	AT5G07270
AT3G16600	AT5G22460	AT3G52450		AT5G42100	AT3G24660			AT4G22690	AT4G20870	AT4G22690	AT3G22650	AT3G22650	AT2G03640	AT4G02280	AT3G50080	AT4G02280	AT3G50080	AT3G50080
AT3G02880	AT4G30530	AT1G19230		AT5G66460	AT5G51830			AT4G36380	AT1G17880	AT4G36380	AT3G16350	AT3G16350	AT1G60830	AT2G44500	AT2G18915	AT2G44500	AT2G18915	AT2G18915
AT1G09970	AT3G07620	AT3G14470		AT3G60120	AT3G20530			AT3G44970	AT5G24400	AT3G44970	AT1G16540	AT1G16540	AT5G48870	AT3G11670	AT5G20910	AT3G11670	AT5G20910	AT5G20910
AT3G47110	AT3G47590	AT1G50180		AT5G42720	AT3G27440			AT5G02900	AT1G01140	AT5G02900	AT5G18030	AT5G18030	AT3G16380	AT3G01620	AT2G42360	AT3G01620	AT2G42360	AT2G42360
AT5G44635	AT1G67410	AT5G45090		AT3G26130	AT4G34500			AT4G00360	AT4G14960	AT4G00360	AT4G03400	AT4G03400	AT1G37140	AT5G46220	AT5G19080	AT5G46220	AT5G19080	AT5G19080
AT3G50930	AT3G60910	AT2G33060		AT2G32860	AT1G21230			AT4G31970	AT1G13740	AT4G31970	AT1G28370	AT1G28370	AT5G64200	AT3G03690	AT5G41340	AT3G03690	AT5G41340	AT5G41340
AT2G01130	AT4G30550	AT4G09420		AT5G17500	AT5G56040			AT3G48320	AT1G18040	AT3G48320	AT2G20000	AT2G20000	AT2G33435	AT4G33330	AT2G36060	AT4G33330	AT2G36060	AT2G36060
AT1G06840	AT1G07080	AT4G38700			AT1G16120			AT3G14630	AT3G19590	AT3G14630	AT2G35270	AT2G35270	AT3G03920	AT4G32410	AT2G44900	AT4G32410	AT2G44900	AT2G44900
AT5G20690	AT5G25310	AT3G04210			AT1G18350			AT3G61880	AT1G08720	AT3G61880	AT4G16890	AT4G16890	AT3G43920	AT5G13000	AT4G21070	AT5G13000	AT4G21070	AT4G21070
AT1G53420	AT3G52050	AT3G23110			AT2G40500			AT3G26125	AT2G40030	AT3G26125	AT1G47510	AT1G47510	AT3G08010	AT1G18690	AT3G60350	AT1G18690	AT3G60350	AT3G60350
AT5G24100	AT1G17890	AT3G13650			AT5G41730			AT1G19630	AT3G54170	AT1G19630	AT4G31320	AT4G31320	AT2G39460	AT3G02100	AT2G20160	AT3G02100	AT2G20160	AT2G20160
AT5G45800	AT3G26840	AT5G46450			AT5G39440			AT2G45510	AT4G11260	AT2G45510	AT4G34780	AT4G34780	AT2G21660	AT3G06440	AT3G46460	AT3G06440	AT3G46460	AT3G46460
AT1G14610	AT5G11560	AT1G59780			AT2G30360			AT4G39500	AT1G17080	AT4G39500	AT3G48360	AT3G48360	AT5G05720	AT4G31350	AT1G14260	AT4G31350	AT1G14260	AT1G14260
AT2G44980	AT5G65780	AT1G65390			AT3G07980			AT2G23180	AT5G56290	AT2G23180	AT1G61120	AT1G61120	AT2G43960	AT1G61050	AT3G12775	AT1G61050	AT3G12775	AT3G12775
AT3G50230	AT1G78570	AT5G64905			AT5G13160			AT1G65340	AT5G01410	AT1G65340	AT3G19580	AT3G19580	AT5G04600	AT1G05530	AT3G05200	AT1G05530	AT3G05200	AT3G05200
AT3G10270	AT1G52160	AT4G26090			AT1G62400			AT3G26320	AT2G19830	AT3G26320	AT1G14000	AT1G14000	AT1G01080	AT2G15390	AT3G56580	AT2G15390	AT3G56580	AT3G56580
AT3G13170	AT1G76060	AT5G43580			AT5G54380			AT1G13100	AT4G23650	AT1G13100	AT4G26400	AT4G26400	AT4G16280	AT2G23210	AT2G42160	AT2G23210	AT2G42160	AT2G42160
AT3G53590	AT4G12900	AT5G17680			AT3G17410			AT5G52320	AT5G01380	AT5G52320	AT2G18010	AT2G18010	AT5G57870	AT2G30575	AT1G51290	AT2G30575	AT1G51290	AT1G51290
AT1G14000	AT3G03240	AT2G21100			AT1G70740			AT3G20130	AT3G50070	AT3G20130	AT2G41820	AT2G41820	AT4G36020	AT1G71990	AT1G16890	AT1G71990	AT1G16890	AT1G16890
AT4G11010	AT3G50520	AT5G07390			AT3G54030			AT5G36130	AT2G22490	AT5G36130	AT2G34720	AT2G34720	AT5G47620	AT4G38310	AT3G21830	AT4G38310	AT3G21830	AT3G21830
AT3G22880	AT5G61840	AT2G47730			AT5G60280			AT1G50560	AT4G03190	AT1G50560	AT1G43040	AT1G43040	AT3G52120	AT3G56000	AT4G24390	AT3G56000	AT4G24390	AT4G24390
AT4G00960	AT5G33290	AT5G05170			AT3G17840			AT4G37330	AT5G24330	AT4G37330	AT5G67580	AT5G67580	AT3G29390	AT5G54010	AT5G62540	AT5G54010	AT5G62540	AT5G62540
AT5G44700	AT1G52920	AT3G11080			AT1G20930			AT3G20950	AT5G14920	AT3G20950	AT2G36910	AT2G36910	AT1G71800	AT5G25330	AT2G47700	AT5G25330	AT2G47700	AT2G47700
AT5G26742	AT4G29120	AT5G45230			AT3G59480			AT5G57260	AT1G02140	AT5G57260	AT2G43790	AT2G43790	AT5G30510	AT4G12840	AT2G03160	AT4G12840	AT2G03160	AT2G03160
AT1G64210	AT4G38040	AT3G61220			AT2G16750			AT5G25900	AT1G55310	AT5G25900	AT5G56290	AT5G56290	AT3G21100	AT5G57500	AT3G54650	AT5G57500	AT3G54650	AT3G54650
AT5G16050	AT4G00600	AT5G40170			AT2G19230			AT2G42250	AT5G64330	AT2G42250	AT4G05100	AT4G05100	AT2G29140	AT3G25140	AT5G65200	AT3G25140	AT5G65200	AT5G65200
AT2G41820	AT2G32740	AT5G11250			AT2G37840			AT3G14640	AT1G28480	AT3G14640	AT4G22620	AT4G22620	AT4G17520	AT5G38460	AT3G21410	AT5G38460	AT3G21410	AT3G21410
AT3G02660	AT2G42160	AT1G72950			AT4G31110			AT4G39480	AT2G29680	AT4G39480	AT4G29940	AT4G29940	AT3G22310	AT5G03770	AT3G63530	AT5G03770	AT3G63530	AT3G63530
AT4G23270	AT5G59290	AT4G39950			AT1G61610			AT3G53290	AT5G61010	AT3G53290	AT1G29430	AT1G29430	AT2G43410	AT4G36770	AT3G06330	AT4G36770	AT3G06330	AT3G06330
AT4G20270	AT3G49360	AT3G15700			AT1G69270			AT5G25140	AT1G77920	AT5G25140	AT2G22240	AT2G22240	AT3G23700	AT5G05170	AT5G59550	AT5G05170	AT5G59550	AT5G59550
AT1G07200	AT5G63420	AT5G45070			AT3G27190			AT4G22710	AT5G12900	AT4G22710	AT1G70000	AT1G70000	AT4G15417	AT2G41451	AT5G63970	AT2G41451	AT5G63970	AT5G63970
AT3G02065	AT3G16260	AT3G56860			AT4G24100			AT5G58860	AT4G17615	AT5G58860	AT3G03820	AT3G03820	AT3G26420	AT5G59070	AT5G53910	AT5G59070	AT5G53910	AT5G53910
AT1G51830	AT4G20870	AT1G58602			AT1G24030			AT3G44250	AT5G17020	AT3G44250	AT4G03190	AT4G03190	AT3G10400	AT4G27550	AT3G23280	AT4G27550	AT3G23280	AT3G23280
AT2G01950	AT3G62810	AT1G56510			AT4G14580			AT3G48280	AT4G28840	AT3G48280	AT4G38860	AT4G38860	AT1G45100	AT1G73740	AT1G21410	AT1G73740	AT1G21410	AT1G21410
AT1G79930	AT1G34340	AT5G15130			AT4G23290			AT1G63710	AT3G15000	AT1G63710	AT5G42410	AT5G42410	AT2G24350	AT5G60700	AT2G03190	AT5G60700	AT2G03190	AT2G03190
AT1G50410	AT3G16190	AT2G35930			AT1G09440			AT1G78490	AT1G06040	AT1G78490	AT5G54490	AT5G54490	AT4G16200	AT1G78580	AT3G52450	AT1G78580	AT3G52450	AT3G52450
AT4G04350	AT2G37700	AT5G44910			AT3G17420			AT4G37430	AT5G06150	AT4G37430	AGE2	AGE2	AT1G21620	AT2G41150	AT1G12760	AT2G41150	AT1G12760	AT1G12760
AT5G50920	AT5G57850	AT1G58170			AT3G13065			AT3G26330	AT5G21940	AT3G26330	AT4G34770	AT4G34770	AT1G18630	AT1G52630	AT1G51320	AT1G52630	AT1G51320	AT1G51320
AT1G72040	AT4G15370	AT1G51480			AT1G78940			AT5G36220	AT5G07280	AT5G36220	AT1G74100	AT1G74100	AT1G43190	AT3G28180	AT1G47056	AT3G28180	AT1G47056	AT1G47056
KATE	AT5G28840	AT5G40100			AT3G46930			AT3G61040	AT5G48670	AT3G61040	AT2G46510	AT2G46510	AT1G71770	AT1G14020	AT1G68050	AT1G14020	AT1G68050	AT1G68050
AT1G75820	AT3G58830	AT5G43730			AT4G04695			AT3G30180	AT4G33270	AT3G30180	AT1G73730	AT1G73730	AT3G61860	AT2G29730	AT3G46510	AT2G29730	AT3G46510	AT3G46510
AT2G01460	AT5G24400	AT5G41540			AT1G11330			AT4G37320	AT5G55230	AT4G37320	AT5G40770	AT5G40770	AT4G24770	AT5G01250	AT4G15475	AT5G01250	AT4G15475	AT4G15475
AT1G50480	AT5G41130	AT1G72860			AT1G61860			AT5G24950	AT4G22920	AT5G24950	AT5G55120	AT5G55120	AT4G34730	AT4G02130	AT2G20650	AT4G02130	AT2G20650	AT2G20650
AT5G22010	AT2G19550	AT1G72900			AT1G51810			AT3G26230	AT2G24790	AT3G26230	AT1G53230	AT1G53230	AT4G39260	AT1G11990	AT3G62980	AT1G11990	AT3G62980	AT3G62980
AT3G23890	AT5G11350	AT5G45200			AT1G73450			AT1G79370	AT4G37770	AT1G79370	AT1G01560	AT1G01560	AT2G46780	AT3G46700	AT2G03560	AT3G46700	AT2G03560	AT2G03560
AT5G01890	AT3G03650	AT4G39030			AT1G49350			AT2G02580	AT5G61380	AT2G02580	AT1G04240	AT1G04240	AT1G78260	AT5G22740	AT5G01720	AT5G22740	AT5G01720	AT5G01720
AT4G37250	AT5G23230	AT4G30070			AT5G01810			AT3G48270	AT5G02470	AT3G48270	AT1G29440	AT1G29440	AT2G39120	AT1G16980	AT4G08590	AT1G16980	AT4G08590	AT4G08590
AT5G63310	AT3G05190	AT5G48770			AT5G61550			AT2G23190	AT3G06400	AT2G23190	AT5G13350	AT5G13350	AT4G14300	AT1G22400	AT4G38600	AT1G22400	AT4G38600	AT4G38600
AT5G59660	AT1G12850	AT3G49110			AT1G53570				AT5G65800		AT4G17615	AT4G17615	AT4G12640	AT3G14570	AT2G17020	AT3G14570	AT2G17020	AT2G17020
AT1G55810	AT4G12110	AT4G16990			AT5G19450				AT5G20320		AT5G51640	AT5G51640	AT2G33440	AT1G60470	AT4G02440	AT1G60470	AT4G02440	AT4G02440
AT3G20010	AT1G08310	AT5G47910			AT3G04910				AT5G48250		AT1G28130	AT1G28130	AT1G60080	AT1G63450	AT4G34100	AT1G63450	AT4G34100	AT4G34100
AT3G54670	AT1G02000	AT5G40910			AT1G18670				AT4G26200		AT1G73590	AT1G73590	AT3G25150	AT4G25870		AT4G25870
AT1G63680	AT4G20460	AT1G22900			AT1G61460				AT4G08980		AT3G05630	AT3G05630	AT5G61030	AT3G14960		AT3G14960
AT1G51390	AT1G21480	AT4G19920			AT1G61500				AT3G10525		AT2G06850	AT2G06850	AT4G20030	AT1G05560		AT1G05560
AT3G19700	AT5G61220	EDS9			AT1G19600				AT1G10470		AT1G17345	AT1G17345	AT2G39260	AT1G02720		AT1G02720
AT5G58300	AT2G32750	AT4G19925			AT4G32830				AT4G38580		AT1G15430	AT1G15430	AT5G41690	AT2G37580		AT2G37580
AT2G33840	AT5G22620	AT4G16900			AT2G04300				AT1G16330		AT3G53250	AT3G53250	AT3G08000	AT2G15480		AT2G15480
AT3G56300	AT5G42600	AT1G63350			AT5G18190				AT2G26650		AT2G37030	AT2G37030	AT1G77680	AT1G51630		AT1G51630
AT1G79620	AT1G50110	AT1G15890			AT1G16670				AT1G30490		AT1G20470	AT1G20470	AT2G21440	AT3G45100		AT3G45100
AT3G06010	AT4G37500	AT5G46490			AT2G34290				AT1G29260		AT5G63160	AT5G63160	AT5G66010	AT5G64600		AT5G64600
AT3G08680	AT5G16760	AT5G58120			AT4G08470				AT5G51100		AT2G39550	AT2G39550	AT5G07290	AT3G21760		AT3G21760
AT3G28570		AT2G02120			AT2G28930				AT3G17880		AT1G19840	AT1G19840	AT2G39140	AT5G63390		AT5G63390
AT3G28580		AT4G11340			AT1G61480				AT2G20890		AT3G21110	AT3G21110	AT1G22330	AT1G73160		AT1G73160
AT2G01210		AT1G31540			AT3G46160				AT3G06190		AT4G18710	AT4G18710	AT3G01150	AT1G20570		AT1G20570
AT4G33760		AT4G11180			AT2G46070				AT5G53160		AT1G69260	AT1G69260	AT5G26880	AT1G53290		AT1G53290
AT3G42850		AT2G30860			AT3G45440				AT5G43900		AT2G26710	AT2G26710	AT5G60180	AT5G42660		AT5G42660
AT5G01950		AT3G48090			AT3G22750				AT2G45740		AT5G67300	AT5G67300	AT1G29400	AT1G07240		AT1G07240
AT4G35030		AT3G23240			AT4G11530				AT3G14990		AT5G57420	AT5G57420	AT5G04280	AT4G32290		AT4G32290
AT3G49240		AT5G47250			AT2G05940				AT3G25810		AT4G34800	AT4G34800	AT2G41060	AT3G29630		AT3G29630
AT1G73980		AT2G16870			AT1G29750				AT4G35600		AT4G23915	AT4G23915	AT5G52490	AT5G59520		AT5G59520
AT3G04600		AT1G27180			AT1G32320				AT4G29910		AT5G08640	AT5G08640	AT3G46210	AT3G07170		AT3G07170
AT3G47090		AT4G27190			AT2G34650				AT4G14713		AT1G77690	AT1G77690	AT5G64390	AT3G30300		AT3G30300
AT5G37450		AT1G63880			AT3G46420				AT2G29570		AT2G21200	AT2G21200	AT5G20320	AT4G38190		AT4G38190
AT1G72460		AT1G63730			AT3G02130				AT3G61060		AT5G07990	AT5G07990	AT2G22100	AT1G05280		AT1G05280
AT2G02780		AT1G45616			AT1G51790				AT4G04780		AT1G24590	AT1G24590	AT4G18120	AT1G43620		AT1G43620
AT4G12060		AT1G55210			AT5G48380				AT2G38470		AT5G25890	AT5G25890	AT5G15390	AT1G23870		AT1G23870
AT2G14050		AT5G53760			AT5G07140				AT4G23810		AT4G30080	AT4G30080	AT5G65260	AT3G08550		AT3G08550
AT2G14750		AT1G57670			AT5G13290				AT5G16510		AT1G27740	AT1G27740	AT4G18040	AT1G06410		AT1G06410
AT3G25840		AT4G19530			AT4G21230				AT5G03520		AT2G25170	AT2G25170	AT5G43090	AT4G37690		AT4G37690
AT5G14210		AT3G20820			AT4G35310				AT4G39980		AT5G14960	AT5G14960	AT1G35750	AT1G03520		AT1G03520
AT1G09620		AT3G44670			AT2G14440				AT4G25540		AT5G19140	AT5G19140	AT5G28390	AT1G06780		AT1G06780
AT3G54280		AT5G46510			AT5G28290				AT2G44900		AT5G64890	AT5G64890	AT4G00830	AT1G32180		AT1G32180
AT4G35520		AT1G72940			AT3G05360				AT5G36250		AT1G74660	AT1G74660	AT2G17510	AT1G01420		AT1G01420
AT3G42670		AT5G45240			AT5G59260				AT1G13120		AT3G26090	AT3G26090	AT1G69250	AT5G18480		AT5G18480
AT3G45450		AT1G09665			AT5G67380				AT4G35040		AT5G15310	AT5G15310	AT2G36660	AT2G36760		AT2G36760
AT5G49780		AT2G17050			AT3G46400				AT5G37055		GUP1	GUP1	AT5G06210	AT4G38270		AT4G38270
AT5G41180		AT4G26740			AT1G03920				AT5G22220		GUP2	GUP2	AT1G73490	AT3G55700		AT3G55700
AT3G47570		AT4G23570			AT5G58520				AT4G14150		AT4G20380	AT4G20380	AT2G37220	AT5G25970		AT5G25970
AT2G13560		AT3G11010			AT3G51740				AT1G02970		AT3G59900	AT3G59900	AT2G43370	AT3G46670		AT3G46670
AT4G31250		AT3G11480			AT1G07870				AT4G14880		AT5G66260	AT5G66260	AT3G47120	AT3G24040		AT3G24040
AT5G20480		AT1G57850			AT3G21450				AT3G03450		AT4G38840	AT4G38840	AT3G07750	AT5G22130		AT5G22130
AT3G28600		AT1G12280			AT1G07150				AT5G51230		AT1G48410	AT1G48410	AT5G23080	AT4G09630		AT4G09630
AT5G16590		AT3G45860			AT4G18700				AT4G18130		AT2G19560	AT2G19560	AT1G02840	AT2G43840		AT2G43840
AT4G37910		AT1G72930			AT1G51800				AT2G36490		AT2G36210	AT2G36210	AT5G10800	AT2G15370		AT2G15370
AT4G24830		AT2G41060			AT5G01560				AT2G26150		AT1G09700	AT1G09700	AT5G48650	AT3G15350		AT3G15350
AT1G65190		AT5G45220			AT2G19190				AT3G02470		AT1G15050	AT1G15050	AT5G08180	AT2G22590		AT2G22590
AT3G45770		AT3G16720			AT3G59110				AT5G49450		AT5G37770	AT5G37770	AT2G44710	AT2G28310		AT2G28310
AT5G65700		AT1G31580			AT1G01450				AT2G17750		AT1G17380	AT1G17380	AT1G51510	AT5G54060		AT5G54060
AT1G21650		AT1G10920			AT1G18390				AT3G12360		AT5G22220	AT5G22220	AT5G15750	AT1G64910		AT1G64910
AT3G06580		AT1G11000			AT3G27560				AT1G15750		AT3G60690	AT3G60690	AT4G31200	AT2G18560		AT2G18560
AT1G31420		AT2G32680			AT3G05370				AT1G73830		AT5G45710	AT5G45710	AT2G46610	AT1G11170		AT1G11170
AT1G43910		AT3G44400			AT5G60550				AT5G10300		AT1G19830	AT1G19830	AT5G54580	AT2G38650		AT2G38650
AT5G56010		AT1G47370			AT5G55560				AT2G41680		AT3G20220	AT3G20220	AT3G12990	AT2G38150		AT2G38150
AT1G78980		AT5G41550			AT5G28680				AT3G63130		AT4G36800	AT4G36800	AT5G60980	AT3G15940		AT3G15940
AT5G05130		AT4G19910			AT2G41860				AT2G37630		AT5G13360	AT5G13360	AT3G13700	AT4G27560		AT4G27560
AT3G23990		VET1			AT4G23230				AT5G42190		AT4G29080	AT4G29080	AT1G78160	AT5G23790		AT5G23790
AT1G66530		AT4G16950			AT3G13530				AT4G18620		AT1G29490	AT1G29490	AT1G73530	AT5G35570		AT5G35570
AT2G18190		AT5G66900			AT5G58140				AT5G42750		AT1G26870	AT1G26870	AT3G04500	AT5G44030		AT5G44030
AT1G05910		AT1G59620			AT1G23540				AT4G26840		AT1G15750	AT1G15750	AT5G58040	AT4G24530		AT4G24530
AT2G18193		AT2G23970			AT5G60890				AT4G24940		AT1G08030	AT1G08030	AT5G43960	AT4G24010		AT4G24010
AT3G07770		AT2G26010			AT1G72180				AT5G40930		AT3G16500	AT3G16500	AT3G60500	AT2G29750		AT2G29750
AT1G48310		AT5G43470			AT5G01060				AT1G19050		AT2G37630	AT2G37630	AT5G59280	AT2G25300		AT2G25300
AT1G03030		AT3G11340			AT4G11900				AT4G14550		AT5G18050	AT5G18050	AT5G15810	AT1G73880		AT1G73880
AT2G31170		AT2G21110			AT1G07570				AT5G63370		AT5G57740	AT5G57740	AT4G13850	AT5G24300		AT5G24300
AT5G55200		AT5G43570			AT4G04960				AT4G09570		AT1G31340	AT1G31340	AT4G36960	AT3G58790		AT3G58790
AT5G04895		AT1G57630			AT1G73670				AT1G47870		AT2G47750	AT2G47750	AT2G35410	AT1G06000		AT1G06000
AT3G24320		AT4G23310			AT1G18890				AT3G56980		AT4G33880	AT4G33880	AT5G56510	AT4G10120		AT4G10120
AT2G18760		AT5G47260			AT5G25110				AT1G17980		AT5G43700	AT5G43700	AT5G06000	AT1G76270		AT1G76270
AT2G16440		AT1G66980			AT5G58350				AT1G55520		AT1G63840	AT1G63840	AT1G11650	AT4G01070		AT4G01070
AT3G12580		AT5G18370			AT5G60320				AT3G04680		AT4G36740	AT4G36740	AT1G72320	AT1G62305		AT1G62305
AT5G54590		AT1G27170			AT2G43850				AT3G12810		AT2G05710	AT2G05710	AT1G20880	AT1G55850		AT1G55850
AT5G51350		AT2G14610			AT3G56370				AT4G19660		AT4G27260	AT4G27260	AT1G35850	AT1G78800		AT1G78800
AT4G30250		AT2G43710			AT1G27190				AT1G32230		AT1G48670	AT1G48670	AT4G32720	AT3G19280		AT3G19280
AT3G03770		AT1G59218			AT5G18910				AT5G05340		AT1G18570	AT1G18570	AT2G24050	AT4G15270		AT4G15270
AT1G74360		AT5G38350			AT4G04700				AT5G02110		AT1G22640	AT1G22640	AT5G51410	AT3G62720		AT3G62720
AT3G20040		AT5G36910			AT1G51870				AT4G25230		AT1G71230	AT1G71230	AT2G20490	AT2G36790		AT2G36790
AT2G16390		AT3G55230			AT2G23070				AT3G60250		AT3G28860	AT3G28860	AT3G12640	AT1G16570		AT1G16570
AT4G25370		AT5G22690			AT5G45430				AT5G27620		AT3G62100	AT3G62100	AT5G61960	AT2G33100		AT2G33100
AT5G47040		AT3G46710			AT5G24360				AT2G26300		AT4G14430	AT4G14430	AT3G11964	AT5G05860		AT5G05860
AT2G45590		AT5G51630			AT3G53640				AT5G51450		AT4G36110	AT4G36110	AT1G10320	AT1G01390		AT1G01390
AT4G20140		AT3G11840			AT2G20850				AT2G36960		AT5G17300	AT5G17300	AT3G52660	AT2G32450		AT2G32450
AT2G35920		AT5G45210			AT5G02800				AT2G40550		AT3G03830	AT3G03830	AT3G20930	AT2G13290		AT2G13290
AT3G28540		AT4G12010			AT5G11850				AT2G40000		AT1G30330	AT1G30330	AT1G47500	AT3G46690		AT3G46690
AT5G10880		AT1G61560			AT1G07880				AT5G05760		AT1G10210	AT1G10210	AT5G20160	AT2G36850		AT2G36850
AT2G04030		AT1G55020			AT4G04490				AT5G40280		AT2G14960	AT2G14960	AT4G37510	AT3G21800		AT3G21800
AT2G45340		AT5G49140			AT2G35620				AT4G09820		AT2G01200	AT2G01200	AT5G35620	AT5G05890		AT5G05890
AT5G17740		AT1G61190			AT2G38620				AT4G28980		AT1G32230	AT1G32230	AT2G17580	AT2G36970		AT2G36970
AT3G48870		AT2G17060			AT4G19110				AT4G27630		AT4G27410	AT4G27410	AT1G32790	AT4G16710		AT4G16710
AT1G72330		AT5G38850			AT1G55610				AT5G64070		AT2G47190	AT2G47190	AT2G40290	AT1G14970		AT1G14970
AT1G49270		AT1G73050			AT4G02410				AT3G54610		AT3G57530	AT3G57530	AT5G40490	AT1G07260		AT1G07260
AT1G63990		CIR3			AT3G50500				AT3G46710		AT2G22670	AT2G22670	AT5G47320	AT4G16650		AT4G16650
AT5G51070		AT1G72890			AT2G15080				AT3G27080		AT1G29450	AT1G29450	AT3G52380	AT1G22380		AT1G22380
AT3G24550		AT5G66890			AT3G12200				AT1G16890		AT5G10990	AT5G10990	AT1G60900	AT4G15280		AT4G15280
AT1G17410		AT1G33590			AT2G30980				AT5G55000		AT5G66700	AT5G66700	AT5G46920	AT3G03050		AT3G03050
AT1G68400		AT5G23400			AT1G21240				AT3G10730		AT1G79130	AT1G79130	AT5G03580	AT1G14080		AT1G14080
AT3G57830		AT4G23690			AT1G49730				AT4G26455		AT2G46370	AT2G46370	AT5G53680	AT4G00550		AT4G00550
AT2G25140		AT5G27060			AT5G12480				AT4G12720		AT5G50120	AT5G50120	AT5G05470	AT4G23490		AT4G23490
AT1G08600		AT4G23510			AT5G39000				AT1G53310		AT5G67480	AT5G67480	AT5G46840	AT4G31590		AT4G31590
AT4G29130		AT5G42500			AT3G25010				AT1G47220		AT1G01060	AT1G01060	AT1G03457	AT4G23990		AT4G23990
AT5G09590		AT2G37040			AT2G28960				AT3G57230		AT1G54990	AT1G54990		AT1G51770		AT1G51770
AT3G47580		AT1G52030			AT2G28990				AT4G24540		AT4G19690	AT4G19690		AT4G38240		AT4G38240
AT3G59410		AT3G07040			AT3G20830				AT4G17060		AT3G02260	AT3G02260		AT5G22070		AT5G22070
AT1G08130		AT5G42650			AT3G50720				AT3G18524		AT5G18010	AT5G18010		AT1G10280		AT1G10280
AT4G28490		AT1G71400			AT1G35670				AT2G37040		AT4G37295	AT4G37295		AT4G17430		AT4G17430
AT3G13490		AT1G65850			AT1G80870				AT4G22910		AT1G17520	AT1G17520		AT1G22360		AT1G22360
AT5G63710		AT5G44920			AT4G26890				AT3G21850		AT4G32280	AT4G32280		AT2G35100		AT2G35100
AT3G48000		AT1G71390			AT1G66930				AT3G05420		AT4G12550	AT4G12550		AT1G33430		AT1G33430
AT1G02670		AT4G23280			AT3G04810				AT2G30250		AT4G32880	AT4G32880		AT1G07850		AT1G07850
AT1G67840		AT2G44110			AT3G55550				AT4G13520		AT5G18080	AT5G18080		AT3G06260		AT3G06260
AT5G45780		AT1G12663			AT1G66830				AT4G13830		AT4G13520	AT4G13520		AT5G25990		AT5G25990
AT2G33170		AT1G12660			AT1G03740				AT5G03730		AT4G09530	AT4G09530		AT1G53040		AT1G53040
AT3G17840		AT5G55240			AT2G19470				AT1G64350		AT1G06400	AT1G06400		AT5G67230		AT5G67230
AT1G07190		AT5G17970			AT1G25390				AT1G21700		AT5G54510	AT5G54510		AT4G38390		AT4G38390
AT5G15920		AT5G13530			AT3G58640				AT3G50820		AT4G28640	AT4G28640		AT1G56600		AT1G56600
AT1G33390		AT5G41750			AT4G21400				AT5G13530		AT3G51200	AT3G51200		AT2G37090		AT2G37090
AT3G10700		AT4G27220			AT4G04220				AT1G30970		AT4G37610	AT4G37610		AT3G55830		AT3G55830
AT3G03900		AT5G63020			AT2G38910				AT4G25160		AT3G23250	AT3G23250		AT4G27480		AT4G27480
AT5G53320		AT4G36150			AT4G03390				AT1G20140		AT3G26790	AT3G26790		AT4G18240		AT4G18240
AT2G46020		AT2G15130			AT5G11020				AT5G13840		AT1G57560	AT1G57560		AT1G61240		AT1G61240
AT1G44900		AT2G26020			AT3G45860				AT1G51950		AT5G13380	AT5G13380		AT4G18530		AT4G18530
AT1G50460		AT5G45000			AT1G69200				AT2G17290		AT2G47000	AT2G47000		AT2G22900		AT2G22900
AT4G34200		AT5G47280			AT5G16900				AT4G21100		AT3G09600	AT3G09600		AT2G39630		AT2G39630
AT3G12810		AT5G44430			AT4G18950				AT3G52750		AT1G51950	AT1G51950		AT5G14850		AT5G14850
AT2G05710		AT5G15410			AT4G29050				AT3G52190		AT2G17290	AT2G17290		AT1G64920		AT1G64920
AT5G05160		AT5G05400			AT3G05140				AT5G55910		SSA-2	SSA-2		AT2G20370		AT2G20370
AT4G24280		AT1G56540			AT3G59730				AT2G33610		AT3G23030	AT3G23030		AT5G04500		AT5G04500
AT5G54090		AT1G62630			AT2G38490				AT5G51200		AT1G48690	AT1G48690		AT3G50740		AT3G50740
AT1G67510		AT4G16860			AT1G66750				AT1G24260		AT3G63300	AT3G63300		AT3G09020		AT3G09020
AT3G05790		AT5G11270			AT5G35960				AT5G03280		AT3G55730	AT3G55730		AT3G01180		AT3G01180
AT4G39940		AT4G19520			AT2G40270				AT1G50460		AT1G27730	AT1G27730		AT2G46480		AT2G46480
AT5G48940		AT2G17480			AT3G55950				AT3G61070		AT1G63720	AT1G63720		AT5G05900		AT5G05900
AT2G45490		AT5G45250			AT5G08160				AT3G19720		AT4G39403	AT4G39403		AT1G33250		AT1G33250
AT1G22300		AT1G11310			AT1G05100				AT3G16050		AT4G26080	AT4G26080		AT2G04280		AT2G04280
AT5G64580					AT3G21630				AT2G31270		AT2G34680	AT2G34680		AT5G53990		AT5G53990
AT4G16130					AT2G39360				AT4G01090		AT2G46990	AT2G46990		AT5G07720		AT5G07720
AT1G35710					AT3G02880				AT5G16850		AT3G03847	AT3G03847		AT5G25265		AT5G25265
AT2G39730					AT3G11870				AT2G42880		AT3G03840	AT3G03840		AT4G30060		AT4G30060
AT5G15450					AT1G34210				AT5G61650		AT2G33310	AT2G33310		AT3G56750		AT3G56750
AT4G14350					AT1G09970				AT5G16690		AT3G50410	AT3G50410		AT4G15480		AT4G15480
AT1G52290					AT3G47110				AT4G25550		AT5G38895	AT5G38895		AT2G15490		AT2G15490
AT2G07690					AT1G17540				AT5G45250		AT4G34750	AT4G34750		AT2G23250		AT2G23250
AT2G32850					AT4G10730				AT2G36910					AT3G48820		AT3G48820
AT1G35720					AT3G45640				AT4G35050					AT4G31780		AT4G31780
AT3G44740					AT3G24540				AT1G45249					AT5G14550		AT5G14550
AT5G06580					AT5G28080				AT2G42400					AT3G55710		AT3G55710
AT5G22750					AT5G20690				AT5G22780					AT4G15240		AT4G15240
AT1G56130					AT1G53420				AT3G62410					AT1G05680		AT1G05680
AT3G27730					AT1G60800				AT2G31470					AT3G21750		AT3G21750
AT2G33210					AT1G61430				AT3G13300					AT4G07960		AT4G07960
AT3G28040					AT4G32660				AT3G45620					AT1G07250		AT1G07250
AT2G46370					AT3G53840				AT5G20010					AT5G14480		AT5G14480
AT5G20420					AT4G21940				AT4G14180					AT1G19300		AT1G19300
AT4G02460					AT3G02810				AT5G08450					AT2G36800		AT2G36800
AT2G46620					AT3G50230				AT1G69120					AT1G05170		AT1G05170
AT5G19720					AT3G59420				AT2G34180					AT1G19710		AT1G19710
AT4G26510					AT5G49760				AT5G26860					AT1G05670		AT1G05670
AT5G04130					AT5G51270				AT5G66750					AT4G01210		AT4G01210
AT3G18524					AT5G25930				ATCG00020					AT1G32900		AT1G32900
AT1G66730					AT3G45780				AT3G49700					AT5G66690		AT5G66690
AT5G58720					AT2G23450				AT1G47260					AT2G41770		AT2G41770
AT1G28350					AT4G11460				AT5G66280					AT5G65550		AT5G65550
AT4G09320					AT3G06230				AT5G07300					AT1G10400		AT1G10400
AT1G61140					AT5G59670				AT1G05460					AT3G27540		AT3G27540
AT5G65690					AT1G16260				AT2G30470					AT5G54690		AT5G54690
AT5G40870					AT1G06020				AT1G01160					AT3G22250		AT3G22250
AT1G63430					AT5G43910				AT1G69690					AT2G36770		AT2G36770
AT5G43020					AT1G12680				AT5G57450					AT1G06490		AT1G06490
AT3G11710					AT3G45410				AT1G78770					AT4G38500		AT4G38500
AT3G29800					AT2G36570				AT4G24972					AT5G26310		AT5G26310
AT5G10370					AT1G54960				AT1G32330					AT2G32530		AT2G32530
AT4G29990					AT5G60300				AT2G01120					AT5G16170		AT5G16170
AT1G34110					AT1G01140				AT5G41410					AT3G10630		AT3G10630
AT2G26700					AT2G40580				AT5G56580					AT3G46660		AT3G46660
AT4G02060					AT3G17850				AT4G11280					AT1G12990		AT1G12990
AT4G39280					AT2G41820				AT2G22540					AT2G40190		AT2G40190
AT5G43530					AT2G33060				AT2G38880					AT3G07900		AT3G07900
AT3G01640					AT4G11490				AT1G59610					AT4G15490		AT4G15490
AT1G12460					AT2G32510				AT5G51590					AT2G25260		AT2G25260
AT3G55010					AT1G18040				AT1G18080					AT1G51210		AT1G51210
AT1G07650					AT4G26540				AT5G25350					AT3G07330		AT3G07330
AT1G50610					AT1G65800				AT3G07780					AT2G18570		AT2G18570
AT1G48030					AT5G14720				AT5G47670					AT3G18660		AT3G18660
AT5G08670					AT1G10940				AT2G45820					AT1G49710		AT1G49710
AT3G55400					AT1G08720				AT2G27250					AT3G04240		AT3G04240
AT5G63930					AT1G48260				AT1G78600					AT1G13000		AT1G13000
AT1G65070					AT1G51830				AT5G56030					AT2G32620		AT2G32620
AT5G50780					AT4G13000				AT1G62170					AT4G27570		AT4G27570
AT5G02820					AT4G14340				AT5G41700					AT5G17050		AT5G17050
AT1G47840					AT2G43790				AT1G18400					AT5G16910		AT5G16910
AT5G18170					AT3G23110				AT1G22770					AT1G27120		AT1G27120
AT3G42880					AT5G62310				AT1G17200					AT5G20280		AT5G20280
AT2G34560					AT1G78290				ATMG00290					AT4G08810		AT4G08810
AT4G39270					AT3G22420				AT1G32060					AT2G18700		AT2G18700
AT5G67200					AT1G21590				AT5G10440					AT3G26440		AT3G26440
AT1G45332					AT3G09830				AT5G47010					AT2G29710		AT2G29710
AT3G17240					AT2G23030				AT4G30935					AT5G12890		AT5G12890
AT5G38480					AT1G64300				AT4G15630
AT4G29380					AT3G08870				AT5G41070
AT2G31880					AT3G57750				AT5G17790
AT5G40010					AT4G24740				AT1G17840
AT3G58140					AT2G30940				AT1G49620
AT3G26560					AT2G42550				AT1G69670
AT5G53890					AT1G63700				AT2G40010
AT4G08920					AT1G75820				AT1G31140
AT1G60630					AT4G31170				AT3G57130
AT5G20040					AT5G24080				AT3G54620
AT5G17750					AT5G04870				AT5G47700
AT5G67280					AT1G53050				AT5G35410
					AT5G67520				AT3G49850
					AT2G43700				AT2G46790
					AT3G11080				AT1G49950
					AT5G01890				AT1G49480
					AT4G37250				AT4G20940
					AT3G06620				AT1G31360
					AT4G23650				AT3G53230
					AT1G55810				AT4G02570
					AT1G16760				AT2G46225
					AT5G24430				AT2G43160
					AT5G40170				AT5G13300
					AT3G17510				AT1G14850
					AT5G58300				AT3G01770
					AT5G16000				AT3G15970
					AT1G66970				AT2G27100
					AT5G47070				AT3G50630
					AT4G18250				AT4G02150
					AT2G25440				AT5G44280
					AT3G13690				AT5G49910
					AT3G59830				AT4G27950
					AT1G70430				AT3G10540
					AT3G55450				AT5G48720
					AT4G26690				AT5G02100
					AT5G63940				AT3G57040
					AT1G79620				AT5G20850
					AT3G08680				AT3G20330
					AT3G58760				AT2G37180
					AT4G31100				AT5G02030
					AT3G51990				AT1G75080
					AT4G28706				AT5G03340
					AT1G61370				AT3G56400
					AT2G01210				AT3G52180
					AT3G53570				AT5G61850
					AT5G38560				AT1G68050
					AT4G35030				AT1G16610
					AT4G10010				AT4G37930
					AT1G49160				AT5G13160
					AT2G29220				AT5G52830
					AT2G17530				AT1G80840
					AT1G73980				AT4G10090
					AT3G51550				AT3G17510
					AT4G10260				AT4G25560
					AT1G16110				AT2G44920
					AT5G11400				AT1G20930
					AT1G60630				AT1G30210
					AT1G01560				AT3G53760
					AT5G37450				AT1G52740
					AT1G72460				AT1G10230
					AT5G18500				AT1G72450
					AT5G39030				AT1G04250
					AT3G20860				AT5G22570
					AT3G15890				AT1G01370
					AT3G62220				AT3G17609
					AT3G25490				AT5G08330
					AT3G09010				AT2G24120
					AT1G49180				AT3G52560
					AT5G58950				AT5G14750
					AT1G22870				AT3G48150
					AT5G19360				AT5G11300
					AT3G28690				AT1G48050
					AT3G25250				AT2G18020
					AT5G01820				AT4G32180
					AT5G41260				AT2G16770
					AT4G20450				AT3G22590
					AT1G29720				AT5G18580
					AT3G46340				AT4G24210
					AT3G53810				AT5G01840
					AT1G78530				AT1G19850
					AT4G08480				AT2G28060
					AT2G14750				AT4G09550
					AT1G68830				AT3G11730
					AT1G16160				AT5G63350
					AT3G58690				AT4G18700
					AT2G26830				AT5G24290
					AT5G01950				AT1G26670
					AT3G59740				AT3G22680
					AT1G72760				AT4G22200
					AT1G30640				AT5G60550
					AT5G07280				AT5G56280
					AT5G06740				AT3G51260
					AT1G61490				AT5G67250
					AT2G39660				AT3G03490
					AT3G57730				AT2G42810
					AT1G11050				AT4G08150
					AT5G49780				AT1G22985
					AT3G63260				AT1G66840
					AT5G46570				AT3G11130
					AT1G70130				AT2G17820
					AT4G15530				AT3G51860
					AT1G45160				AT1G03445
					AT5G37850				AT5G10450
					AT1G29740				AT4G17460
					AT3G47570				AT4G16110
					AT1G03030				AT3G23150
					AT4G21380				AT5G46860
					AT1G50610				AT5G09810
					AT1G71410				AT1G55610
					AT4G31250				AT1G01620
					AT3G14370				AT5G01590
					AT1G18160				AT1G35670
					AT3G46410				AT5G35620
					AT2G41140				AT4G23750
					AT5G20480				AT1G03840
					AT2G33020				AT1G64750
					AT1G15530				AT3G62980
					AT4G36450				AT5G13220
					AT1G76040				AT1G03190
					AT3G49060				AT2G31900
					AT4G32000				AT1G35580
					AT4G04710				AT5G39760
					AT5G63610				AT2G36010
					AT4G13820				AT4G27500
					AT1G11280				AT1G64990
					AT3G09780				AT2G46410
					AT3G53030				AT4G02560
					AT5G65700				AT5G65700
					AT2G30730				AT3G21630
					AT3G05660				AT4G24560
					AT1G74490				AT5G06850
					AT4G33430				AT5G44635
					AT4G18710				AT5G01820
					AT5G56460				AT3G01090
					AT4G29180				AT1G67710
					AT3G57740				AT4G16890
					AT1G31420				AT1G09570
					AT5G55830				AT5G05410
					AT1G01740				AT1G51510
					AT1G78980				AT5G13480
					AT5G41680				AT1G23900
					AT3G01300				AT4G04910
					AT2G41910				AT4G05420
					AT5G10290				AT1G50640
					AT3G44850				AT5G42970
					AT1G80640				AT1G65480
					AT1G48490				AT1G11400
					AT5G39420				AT1G31770
					AT4G23220				AT4G13180
					AT2G23080				AT4G25100
					AT1G66430				AT4G37630
					AT4G00710				AT3G46510
					AT5G65240				AT1G50240
					AT1G07560				AT4G13340
					AT3G04690				AT5G07070
					AT1G73660				AT1G64280
					AT1G51940				AT5G13790
					AT2G31010				AT5G62430
					AT5G35370				AT5G13820
					AT1G51860				AT1G58290
					AT1G30270				AT3G52770
					AT2G26290				AT1G65620
					AT2G37710				AT2G43790
					AT1G48480				AT5G45130
					AT5G58730				AT2G35110
					AT2G28250				AT3G01435
					AT3G08720				AT5G07090
					AT5G50180				AT2G26990
					AT4G11330				AT4G24740
					AT3G21340				AT4G29940
					AT3G52530				AT4G34210
					AT3G50530				AT3G10572
					AT5G44290				AT5G20900
					AT2G20300				AT5G65410
					AT4G35600				AT5G04990
					AT1G21250				AT4G25570
					AT1G53165				AT5G57050
					AT2G20470				AT3G28180
					AT4G35230				AT4G04770
					AT1G67890				AT3G09840
					AT2G47060				AT3G53570
					AT5G42120				AT4G15900
					AT5G51350				AT2G33560
					AT1G50700				AT5G09830
					AT1G69790				AT1G01560
					AT3G49370				AT5G27080
					AT5G26150				AT1G04240
					AT3G45390				AT1G01360
					AT4G27600				AT5G15290
					AT5G58540				AT3G25250
					AT2G18890				AT1G73590
					AT1G08590				AT5G66730
					AT5G11410				AT2G45790
					AT4G32300				AT2G38440
					AT3G46350				AT5G18260
					AT3G54090				AT4G11110
					AT5G43320				AT5G23430
					AT1G53700				AT5G62920
					AT4G23130				AT3G16650
					AT1G10620				AT5G11530
					AT5G40380				AT5G27150
					AT2G36350				AT1G04400
					AT5G22840				AT3G03000
					AT4G08800				AT5G63160
					AT1G61400				AT2G41140
					AT1G11300				AT1G61010
					AT5G42440				AT1G02170
					AT3G59700				AT3G24810
					AT2G07180				AT5G63610
					AT5G20050				AT2G26040
					AT3G16030				AT4G30820
					AT1G67520				AT1G02580
					AT5G38250				AT4G00850
					AT3G06640				AT4G18710
					AT2G29250				AT2G18160
					AT1G02970				AT2G20580
					AT5G61570				AT5G56540
					AT5G35380				AT4G32040
					AT1G04440				AT5G67260
					AT1G61590				AT4G27330
					AT4G32250				AT4G14830
					AT5G51770				AT3G02150
					AT4G14480				AT3G11630
					AT1G73080				AT3G23780
					AT5G60900				AT4G04720
					AT3G61960				AT3G15354
					AT2G44830				AT2G36100
					AT5G59680				AT3G22942
					AT4G23300				AT1G09415
					AT3G57830				AT1G09140
					AT1G26970				AT3G18165
					AT2G19410				AT5G14960
					AT2G31800				AT4G27420
					AT1G61440				AT1G77740
					AT5G37790				AT1G22190
					AT5G15080				AT4G23980
					AT5G45810				AT4G17870
					AT1G51170				AT5G05000
					AT2G19400				AT3G26090
					AT1G72540				AT3G03950
					AT5G50000				AT5G01900
					AT4G11890				AT4G08455
					AT1G16150				AT3G04740
					AT3G47580				AT4G12570
					AT5G41990				AT4G37130
					AT4G04510				AT3G60600
					AT4G28490				AT5G52250
					AT5G59700				AT4G12020
					AT4G02420				AT2G19560
					AT5G59660				AT1G09700
					AT5G65600				AT2G27050
					AT1G67840				AT5G01630
					AT3G57700				AT4G00355
					AT3G45420				AT5G65420
					AT2G32680				AT5G45860
					AT5G45780				AT4G02510
					AT3G45240				AT2G03160
					AT4G34440				AT4G02680
					AT2G24370				AT1G80080
					AT1G61950				AT4G37000
					AT1G65790				AT5G21274
					AT5G64960				AT1G16970
					AT5G61560				AT2G04240
					AT3G10660				AT4G32850
					AT4G23140				AT5G06200
					AT3G56760				AT5G55160
					AT3G01840				AT1G65700
					AT2G23200				AT3G21150
					AT4G00720				AT3G20310
					AT3G03900				AT2G33770
					AT3G08760				AT5G55300
					AT1G51820				AT4G02195
					AT1G48210				AT4G34110
					AT1G70530				AT1G50250
					AT5G63370				AT3G06530
					AT4G09570				AT3G01330
					AT1G59580				AT5G61600
					AT5G53320				AT1G65380
					AT5G25440				AT3G09920
					AT4G00330				AT3G20550
					AT5G44100				AT3G52890
					AT2G30740				AT1G20590
					AT4G23180				AT5G62390
					AT2G43690				AT1G71230
					AT5G38280				AT3G28860
					AT2G26980				AT4G39400
					AT1G54820				AT5G43830
					AT5G01540				AT1G73690
					AT1G74740				AT1G73000
					AT5G03320				AT5G61480
					AT3G18750				AT1G65030
					AT3G27580				AT3G02230
					AT1G52540				AT1G71830
					AT3G52890				AT2G45650
					AT3G20410				AT4G08920
					AT5G05160				AT1G01910
					AT1G70450				AT5G09800
					AT3G03940				AT3G62420
					AT1G53440				AT1G10690
					AT1G66460				AT4G14220
					AT5G63650				AT5G19330
					AT1G66980				AT3G19150
					AT1G49100				AT1G74310
					AT3G19300				AT3G57870
					AT5G01550				AT5G09790
					AT5G35580				AT3G59220
					AT1G51910				AT5G03415
					AT1G73690				AT3G13920
					AT5G09890				AT4G11850
					AT5G55090				AT3G21200
					AT4G27300				AT2G18915
					AT2G30040				AT1G01820
					AT1G51850				AT4G31160
					AT3G47090				AT1G08370
					AT1G61360				AT5G13860
					AT1G71830				AT3G62770
					AT2G28590				AT3G26060
					AT4G29810				AT3G52430
					AT1G10210				AT3G07040
					AT5G20930				AT5G63110
					AT3G61080				AT1G32900
					AT4G05200				AT5G10270
					AT5G12180				AT1G31440
					AT3G21220				AT5G46240
					AT1G76540				AT2G18170
					AT1G11340				AT3G03300
					AT2G17520				AT4G11920
					AT1G49580				AT2G41370
					AT4G22130				AT5G10470
					AT5G58380				AT1G79690
					AT5G23170				AT3G17860
					AT1G17910				AT3G46060
					AT4G14350				AT5G02820
					AT5G35410				AT4G00480
					AT5G60270				AT1G27630
					AT2G31500				AT1G75840
					AT1G57700				AT5G64920
					AT3G57530				AT2G19080
					AT1G34300				MPI1
					AT4G28980				AT4G27450
					AT5G39020				AT1G59660
					AT5G56890				AT3G47620
					AT3G57120				AT3G50310
					AT4G29450				AT3G54650
					AT1G17750				AT5G39340
					AT5G01920				AT5G47750
					AT4G21410				AT1G48760
					AT4G17660				AT1G76080
					AT5G57630				AT3G05590
					AT1G66910				AT2G03190
					AT5G58940				AT2G33310
					AT3G57770				AT4G26070
					AT2G11520				AT5G25380
					AT5G24010				AT3G58780
					AT1G69220				AT1G09770
					AT1G79640				AT1G63650
					AT1G54510				AT3G50000
					AT5G23580				AT3G54010
					AT3G59750				AT2G47430
					AT5G60090				AT4G12560
					AT1G05700				AT5G45870
					AT1G61390				AT3G20780
					AT4G03230				AT4G02500
					AT1G06700				AT2G03170
					AT2G48010				AT4G22950
					AT1G72710				AT4G33000
					AT1G67510				AT1G02450
					AT1G19390				AT2G22640
					AT4G02010				AT1G28250
					AT4G26510				AT5G60910
					AT2G25090				AT5G51660
					AT1G06730				AT1G74950
					AT5G27060				AT5G48930
					AT5G27790				AT3G08850
					AT5G56790				AT5G43060
					AT3G26700				AT3G15210
					AT4G25390				AT3G59760
					AT1G19090				AT5G02220
					AT2G05060				AT3G57090
					AT1G23700				AT2G06005
					AT3G46760				AT3G13550
					AT4G39940				AT2G39940
					AT3G53930				AT4G34470
					AT5G49660				AT2G13540
					AT5G40870				AT5G08590
					AT1G60940				AT4G37650
					AT5G66790				AT1G50710
					AT5G45820				AT5G13800
					AT5G35390				AT5G65720
					AT5G43020				AT3G01320
					AT4G23280				AT2G37560
					AT3G57720				AT1G69390
					AT5G10270				AT5G42480
					AT5G03730				AT1G30400
					AT4G04540				AT4G12780
					AT1G69910				AT4G30200
					AT3G56050				ATMG00090
					AT1G30570				AT4G33950
					AT5G07180				AT1G27930
					AT3G07070				AT1G07500
					AT2G23770				AT5G15160
					AT3G45330				AT1G75540
					AT2G18170				AT5G03220
					AT2G26700				AT3G12280
					AT5G18700				AT5G42080
					AT2G41920				AT5G45050
					AT1G79250				AT2G45640
					AT5G40030				AT1G24590
					AT1G64210				AT5G22290
					AT2G19210				AT5G60120
					AT4G04740				AT5G19280
					AT5G12000				AT5G62740
					AT3G46140				AT5G04510
					AT3G51850				AT1G04260
					AT1G51620				AT1G70660
					AT1G69730				AT3G05120
					AT4G25160				AT3G57860
					AT1G56720				AT3G02310
					AT1G07550				AT1G53720
					AT4G23210				AT1G14320
					AT5G03140				AT2G27600
					AT4G32710				AT2G45000
					AT5G48740				AT3G16830
					AT4G23190				AT2G18960
					AT3G23310				AT2G38310
					AT4G22940				AT4G01050
					AT1G70110				AT3G48100
					AT2G17290				AT3G28030
					AT5G65710				AT1G21410
					AT3G08730				AT3G19760
					AT1G08650				AT3G11540
					AT4G24400				AT5G66880
					AT4G04720				AT1G14920
					AT4G30960				AT3G09440
					AT1G12460				AT5G57360
					AT2G17090				AT3G26650
					AT5G10530				AT3G02000
					AT3G42880				AT3G49670
					AT3G11010				AT4G04020
					AT5G55910				AT2G34010
					AT4G26100				AT5G13120
					AT5G57015				AT5G63320
					AT1G76370				AT1G32640
					AT1G55200				AT5G24800
					AT4G28670				AT3G08530
					AT5G01020				AT2G41740
					AT3G04530				AT3G63010
					AT5G67280				AT1G05020
					AT1G33770				AT3G19210
					AT5G03640				AT2G36060
					AT5G12090				AT3G55000
					AT5G58050				AT3G55005
					AT4G08500				AT3G19180
					AT4G39400				AT3G02170
					AT3G50310				AT1G08180
					AT5G16500				AT3G24650
					AT3G28890				AT2G22430
					AT2G25220				AT1G12980
					AT5G38240				AT3G59790
					AT3G24790				AT1G77760
					AT2G31880				AT1G52890
					AT5G07070				AT5G27600
					AT5G47750				AT1G52380
					AT2G35890				AT5G60450
					AT3G06030				AT5G60100
					AT5G53450				AT3G51300
					AT5G01850				AT2G47510
					AT1G06030				AT5G40160
					AT1G76360				AT3G50670
					AT1G51880				AT5G50680
					AT5G06940				AT3G23050
					AT4G26070				AT4G16250
					AT4G35500				AT2G36270
					AT5G16590				AT5G56210
					AT3G50000				AT3G15730
					AT5G03300				AT1G17790
					AT5G38260				AT3G24495
					AT3G46290				AT2G40340
					AT1G07650				AT3G09260
									AT5G06310
									AT1G29680
									AT3G57260
									AT4G33010
									AT5G05680
									AT2G19430
									AT2G36307
									AT1G06110
									AT5G50750
									AT5G43070
									AT1G09340
									AT2G02560
									AT2G05520
									AT3G10340
									AT2G36890
									AT5G20810
									AT4G34460
									AT3G54840
									AT5G38110
									AT1G27320
									AT2G34650
									AT1G80350
									AT4G37460
									AT5G48380
									AT5G13290
									AT1G07370
									AT2G30330
									AT1G23860
									AT1G52410
									AT5G48160
									AT5G45110
									AT3G09900
									AT3G21510
									AT5G20920
									AT3G28200
									AT1G07880
									AT3G20770
									AT4G33945
									AT5G03940
									AT2G38620
									AT5G58220
									AT1G23260
									AT2G42580
									AT5G04230
									AT3G52850
									AT5G03540
									AT1G10760
									AT3G27920
									AT1G53650
									AT5G59880
									AT4G24660
									AT5G53490
									AT3G14110
									AT3G61570
									AT2G38940
									AT5G53470
									AT3G06110
									AT3G48680
									AT5G49160
									AT5G28770
									AT1G47230
									AT5G23880
									AT5G23730
									AT3G19770
									AT3G11550
									AT1G43850
									AT2G05120
									AT2G20000
									AT4G23570
									AT4G18040
									AT4G36810
									AT5G14620
									AT5G23080
									AT1G47128
									AT3G18910
									AT2G45450
									AT3G45780
									AT5G23260
									AT3G22880
									AT3G45140
									AT4G29130
									AT1G44800
									AT4G32010
									AT1G68640
									AT3G05040
									AT2G23350
									AT5G67580
									AT2G40750
									AT5G66055
									AT1G66390
									AT1G49760
									AT2G01950
									AT3G07880
									AT1G79830
									AT2G18790
									AT1G76310
									AT5G63790
									AT5G21010
									AT1G75820
									AT5G64900
									AT1G69600
									AT5G35840
									AT3G43920
									AT1G55490
									AT5G63310
									AT1G02860
									AT1G12220
									AT2G22240
									AT2G02950
									AT5G63860
									AT4G19030
									AT3G60890
									AT1G09020
									AT1G75950
									AT3G56900
									AT1G78870
									AT3G43810
									AT5G20240
									AT1G44110
									AT2G24765
									AT4G17750
									AT1G17745
									AT3G14470
									AT4G32551
									AT5G43080
									AT1G26840
									AT1G31280
									AT4G08480
									AT4G29160
									AT5G02200
									AT4G02740
									AT2G46340
									AT5G07120
									AT4G28560
									AT5G03150
									AT2G24490
									AT2G01730
									AT3G54850
									AT2G13560
									AT2G25700
									AT3G60360
									AT5G20480
									AT1G23490
									AT3G61140
									AT1G30460
									AT3G62090
									AT1G80170
									AT5G48170
									AT1G46408
									AT5G20930
									AT2G42260
									AT2G24540
									AT3G20740
									AT1G70310
									AT1G10970
									AT5G58230
									AT1G04450
									AT3G06720
									AT5G12390
									AT1G71800
									AT2G05380
									AT2G45660
									AT3G21430
									AT2G04890
									AT3G14080
									AT1G21250
									AT4G35230
									AT5G53480
									AT1G21780
									AT1G54040
									AT3G12400
									AT5G18620
									AT2G21470
									AT4G20380
									AT1G73790
									AT5G57160
									AT3G26510
									AT1G47750
									AT1G10390
									AT1G24150
									AT2G30490
									AT2G39770
									AT5G12880
									AT2G28380
									AT5G16560
									AT5G23720
									AT3G48300
									AT3G63140
									AT5G14520
									AT4G39710
									AT3G62720
									AT2G18300
									AT4G36800
									AT1G17760
									AT1G73080
									AT2G45280
									AT2G41100
									AT3G11410
									AT5G11440
									AT3G43440
									AT2G46310
									AT5G46210
									AT4G35900
									AT1G77140
									AT3G62030
									AT4G14870
									AT3G29160
									AT5G57740
									AT3G48090
									AT3G48360
									AT4G23140
									AT4G00650
									AT4G20360
									AT4G36480
									AT1G32530
									AT2G24840
									AT5G05440
									AT2G41430
									AT3G23100
									AT2G23430
									AT5G11710
									AT2G23380
									AT3G25070
									AT2G04660
									AT5G39510
									AT2G28800
									AT4G24280
									AT5G67480
									AT5G64350
									AT3G20000
									AT1G55805
									AT1G28420
									AT4G19003
									AT2G36250
									AT3G51960
									AT1G09030
									AT4G26020
									AT1G76540
									AT1G02090
									AT2G46970
									AT4G03280
									AT5G40740
									AT3G56970
									AT5G17620
									AT4G02640
									AT3G57530
									AT1G63020
									AT4G29510
									AT5G20720
									AT3G54220
									AT3G15880
									AT2G22670
									AT3G25980
									AT1G67580
									AT2G26570
									AT3G62800
									AT1G50030
									AT1G26830
									AT4G29170
									AT3G50360
									AT1G53090
									AT5G44200
									AT1G27300
									AT2G32400
									AT3G15660
									AT3G05380
									AT1G06770
									AT3G27010
									AT5G13570
									AT1G07130
									AT4G27860
									AT1G06950
									AT4G13930
									AT3G43300
									AT1G16240
									AT3G06590
									AT3G53430
									AT2G26700
									AT4G02060
									AT1G79250
									AT2G46020
									AT5G58590
									AT1G29170
									AT2G25000
									AT5G50580
									AT1G65290
									AT2G31570
									AT3G56370
									AT1G30270
									AT1G32310
									AT4G32980
									AT4G14310
									AT4G37530
									AT5G53290
									AT4G09960
									AT3G61600
									AT5G03455
									AT1G47580
									AT5G58040
									AT2G06530
									AT3G29575
									AT4G28640
									AT1G25540
									AT2G33460
									AT3G53610
									AT5G23860
									AT2G39760
									AT2G42010
									AT2G17730
									AT1G80680
									AT1G73500
									AT5G26980
									AT5G15800
									AT5G27100
									AT4G18020
									AT2G41110
									AT2G16070
									AT2G32950
									AT1G04940
									AT1G19180
									AT2G22840
									AT5G47100
									AT1G01040
									AT3G19220
									AT4G15510
									AT4G10760
									AT5G27030
									AT5G23040
									AT5G41790
									AT4G31580
									AT2G40730
									AT5G66030
									ATCG00500
									AT4G11140
									AT3G48590
									AT1G22070
									AT4G36290
									AT4G16420
									AT4G33690
									AT4G35800
									AT4G19170
									AT5G64960
									AT3G55120
									AT1G77080
									AT3G25710
									AT3G51970
									AT5G63510
									AT5G48570
									AT5G52220
									AT3G23000
									AT3G54180
									AT1G54610
									AT2G37340
									AT5G01370
									AT5G47080
									AT1G59750
									AT2G01620
									AT2G46700
									AT3G04000
									AT3G24440
									AT4G32570
									AT1G12390
									AT3G03740
									AT5G59430
									AT1G71310
									AT2G25490
									AT1G35160
									AT5G48400
									AT1G69400
									AT2G27370
									AT3G24590
									AT5G48990
									AT5G55190
									AT5G13490
									AT3G25882
									AT1G75010
									AT3G15500
									AT4G21560
									AT5G20730
									AT4G26610
									AT2G31985
									AT4G28910
									AT5G55990
									AT5G21170
									AT5G20910
									AT4G05000
									AT3G18780
									AT4G02070
									AT1G08550
									AT3G57290
									AT3G13110
									AT3G13445
									AT1G70510
									AT4G27920
									AT4G35580
									AT1G71860
									AT1G34030
									AT5G45010
									AT2G01570
									AT2G38170
									AT4G29830
									AT1G29010
									AT1G75340
									AT1G24310
									AT3G14120
									AT5G28640
									AT2G30360
									AT5G19000
									AT5G11260
									AT4G39800
									AT5G15580
									AT3G25230
									AT4G30190
									AT1G08830
									AT4G35100
									AT1G74500
									AT5G13930
									AT2G16850
									AT4G38460
									AT5G04240
									AT1G04310
									AT1G66740
									AT5G11390
									ATCG00190
									AT5G16830
									AT2G44950
									AT5G08720
									AT1G08780
									AT2G30580
									AT1G19350
									AT3G02280
									AT5G23670
									AT5G46760
									AT5G24020
									AT3G63500
									AT4G33510
									AT1G72770
									AT1G04550
									AT5G27000
									AT2G40890
									AT1G66340
									AT5G40810
									AT5G10350
									AT3G23670
									AT5G24110
									AT4G01900
									AT5G09250
									AT5G60410
									AT3G33520
									AT1G56330
									AT5G24590
									AT3G61190
									AT2G26280
									AT2G15400
									AT1G05200
									AT2G40380
									AT3G50500
									AT2G01980
									AT2G40470
									AT3G07560
									AT1G77180
									AT3G51630
									AT5G40030
									AT1G17730
									AT1G02340
									AT2G33270
									AT4G26750
									AT2G26350
									AT5G06960
									AT4G29350
									AT1G76920
									AT4G12620
									AT4G26570
									AT2G01760
									AT3G57350
									AT2G46600
									AT3G46580
									AT3G20600
									AT3G47500
									AT4G37520
									AT1G02840
									AT1G09270
									AT5G65930
									AT4G19990
									AT5G02500
									AT3G21640
									AT5G22880
									AT3G47430
									AT2G26760
									AT4G31800
									AT1G10940
									AT4G02440
									AT3G10650
									AT5G04470
									AT2G27960
									AT5G16620
									AT1G15570
									AT5G58550
									AT2G30770
									AT1G21750
									AT5G44550
									AT5G04870
									AT1G65650
									AT1G70210
									AT4G14110
									AT5G57110
									AT5G62000
									AT5G41315
									AT5G53120
									AT2G21240
									AT5G54490
									AT5G04900
									AT3G17590
									AT3G12250
									AT5G22640
									AT4G09010
									AT1G66750
									AT4G04740
									AT3G29350
									AT5G42520
									AT2G45140
									AT3G16770
									AT1G05560
									AT2G19110
									AT3G48750
									AT1G73360
									AT1G01510
									AT1G21970
									AT1G61790
									AT1G53510
									AT2G40940
									AT1G22275
									AT2G41620
									AT5G10030
									AT5G17560
									AT4G37490
									AT4G33430
									AT3G63400
									AT2G18040
									AT5G09260
									AT3G16420
									AT2G40330
									AT4G03080
									AT5G40330
									AT4G30960
									AT5G25890
									AT1G76260
									AT5G44180
									AT5G20020
									AT5G24270
									AT5G46790
									AT5G35790
									AT1G48380
									AT1G32500
									AT1G56250
									AT1G49720
									AT3G05280
									AT4G03270
									AT4G17710
									AT2G44610
									AT5G52550
									AT2G36350
									AT1G48410
									AT2G46830
									AT4G33650
									AT1G80490
									AT4G27160
									AT1G17380
									AT3G04730
									AT1G62300
									AT3G46590
									AT1G12110
									AT1G01640
									AT2G36990
									AT1G64860
									AT4G32910
									AT3G08900
									AT5G55280
									AT5G01640
									AT3G57560
									AT5G65210
									AT5G54640
									AT5G64630
									AT5G22770
									AT3G13460
									AT1G03000
									AT5G62810
									AT5G02420
									AT5G08120
									AT2G27970
									AT5G16320
									AT4G13870
									AT4G37940
									AT5G59380
									AT5G44560
									AT2G38280
									AT3G18690
									AT4G39890
									AT2G29100
									AT1G74740
									AT1G20610
									AT4G29810
									AT4G34160
									AT3G06380
									AT5G13060
									AT5G15210
									AT3G61630
									AT3G44530
									AT5G02490
									AT1G30330
									AT4G04885
									AT2G05210
									AT2G29210
									AT1G79040
									AT1G20780
									AT4G14720
									AT3G55840
									AT1G79280
									AT2G31500
									AT5G14270
									AT5G57380
									AT5G15850
									AT3G59380
									AT1G10060
									AT5G49060
									AT3G54820
									AT1G24510
									AT1G02980
									AT5G18400
									AT4G36930
									AT2G18290
									AT4G23450
									AT4G00180
									AT5G67570
									AT2G20180
									AT4G31710
									AT3G11520
									AT5G14070
									AT2G28160
									AT5G50950
									AT1G14740
									AT3G23380
									AT4G15410
									AT1G26110
									AT2G40670
									AT1G80670
									AT1G43700
									AT4G15090
									AT1G32400
									AT3G51920
									AT3G08730
									AT2G01830
									AT3G23030
									AT4G30840
									AT5G47120
									AT1G09070
									AT2G35720
									AT5G52120
									AT2G32980
									AT1G56260
									AT4G08500
									AT4G26080
									AT1G12360
									AT3G54710
									AT2G36160
									AT5G25220
									AT4G17490
									AT3G50410
									AT4G16144
									AT5G39660
									AT5G61210
									AT5G60340

## Sheet: S2
Table S2. Variables considered for linear modeling and their sources
Name	Description	Source	Note
Gene Count	Number of genes in each Group	This study	Kept
Paralog Ds	Synonomous subtituion rate relatve to the highest scoring BLAST hit Arabidopsis thaliana	Lloyd et al. (2015)*	Dropped because it uses Ds
Paralog Dn	Non-synonmous substituion rate relatve to highest scoring BLAST hit in Arabidopsis thaliana (derived from paralog Ds and DnDs)	Lloyd et al. (2015)	Kept
Paralog DnDs	Dn/Ds relatve to the highest scoring BLAST hit Arabidopsis thaliana	Lloyd et al. (2015)	Dropped because it uses Ds
DnDs (A. lyrata)	Median Dn/Ds relative to genes in Arabidopsis lyrata in the same OrthoMCL Cluster	Lloyd et al. (2015)	Dropped because it uses Ds
DnDs (O. sativa)	Median Dn/Ds relative to genes in Oryza sativa in the same OrthoMCL Cluster	Lloyd et al. (2015)	Dropped because it uses Ds
DnDs (P. patens)	Median Dn/Ds relative to genes in Physcomitrella patensin the same OrthoMCL Cluster	Lloyd et al. (2015)	Dropped because it uses Ds
DnDs (P. trichocarpa)	Median Dn/Ds relative to genes in Populus trichocarpa in the same OrthoMCL Cluster	Lloyd et al. (2015)	Dropped because it uses Ds
DnDs (V. vinfera)	Median DnDs relative to genes in A. lyrata in the same OrthoMCL Cluster	Lloyd et al. (2015)	Dropped because it uses Ds
Expression Mean (AtGenExpress)	Mean of expression in AtGenExpress data	This study	Kept
Expression Mean (Stress Data)	Mean of expression in StressTreatment subset of AtGenExpress Data	This study	Dropped in favor of Express Mean (AtGenExpress), less complete data
Expression Mean (DevLight Data)	Mean of expression in Development and Light subset of AtGenExpress data	This study	Dropped in favor of Express Mean (AtGenExpress), less complete data
Expression Mean (Control Data)	Mean of expression in Control subset of AtGenExpress data	This study	Dropped in favor of Express Mean (AtGenExpress), less complete data
Expression Mean (Diff Data)	Mean of expression in Stress Difference data set	This study	Dropped in favor of Expr_MADoverMedian, weaker correlation with odds
Expression Meadian (AtGenExpress)	Median of gene expression in AtGenExpress	Lloyd et al. (2015)	Droped in favor of Express_Mean (AtGenExpress), weaker correlation
Expression MAD/Median (AtGenExpress)	Median abolsute deviation of expression over median expression using AtGenExpress	Lloyd et al. (2015)	Kept
Expression Breadth (AtGenExpression)	Number of AtGenExpress expression data sets with log2 intensity > 4	Lloyd et al. (2015)	Droped in favor of Express_Mean (AtGenExpress), fewer conflcits
Expression Correlation (AtGenExpress)	Max of expression correlation with genes in the same OrthoMCL cluster using data from AtGenExpress	Lloyd et al. (2015)	Kept
Expression Correlation (AtGenExpress, Ds < 2)	Max of expression correlation with genes in the same OrthoMCL cluster that have Ds < 2 using data from AtGenExpress	Lloyd et al. (2015)	Dropped because it subsets genes by Ds
Expression Module Size (AtGenExpress)	Size of co-expression module defined using K-means clustering of expression vectors from AtGeneExpress	Lloyd et al. (2015)	Droppedin favor of seq_cons-animals, fewever conflicts
Expression Breadth (RNASeq)	Number of expression in RNA-Seq Data set where the 95% confidecne interval of FPKM does not include 0	This study	Droped in favor of Express_Breadth (AtGenExpress), weaker correlation
Expression Mean (RNASeq)	Mean of expression in RNA-Seq Data Set	This study	Droped in favor of Express_Mean (AtGenExpress), fewer conflcits
Expression Median (RNASeq)	Median of expression in RNA-Seq Data Set	This study	Droped in favor of Express_Mean (AtGenExpress), weaker correlation
Expression Maximum (RNASeq)	Maximum of expression in the RNA-Seq Data Set	This study	Kept
Sequence Conservation (Viridiplantae)	% identity of BLAST hits with 34 plant species (described in Lloyd et al., 2015)	Lloyd et al. (2015)	Droped in favor of Express_Mean (AtGenExpress), weaker correlation
Sequence Conservation (Fungi)	% identity of BLAST hits with 8 fungal species (described in Lloyd et al., 2015)	Lloyd et al. (2015)	Droppedin favor of seq_cons-animals, fewever conflicts
Sequence Conservation (Metazoa)	% identity of BLAST hits with 8 metazoan species (described in Lloyd et al., 2015)	Lloyd et al. (2015)	Kept
Function Interactions (AraNet)	Number of functional interactions annotated in AraNet (http://www.functionalnet.org/aranet/)	Lloyd et al. (2015)	Droped in favor of Express_Mean (AtGenExpress), weaker correlation
Protein-Protein Interactions (AIMC)	Number of protein-protein interactions annotated in the Arabidopsis Inteaction Network Map (http://interactome.dfci.harvard.edu/A_thaliana/)	Lloyd et al. (2015)	Dropped because it is 88% missing values inspite of no conflicts
Nucleotide Diversity (Pi)	Nucleotide Diversity (Pi) calcualte between 80 Arabidopsis accessions	Lloyd et al. (2015)	Kept
Number of Protein Domains	Number of protein domains annotated in *	Lloyd et al. (2015)	Kept
Protein Length (in Amino Acids)	Length of gene's longest protein product	Lloyd et al. (2015)	Kept
Maximum Percent Identity	% identity with the higest scoring BLAST hit in Arabidopsis thaliana	Lloyd et al. (2015)	Kept
Gene Family Size (OrthoMCL)	Number of genes in the same OrthoMCL Family	Lloyd et al. (2015)	Dropped in favor of ExpressionCorrelation, wearker correlation with odds
* Lloyd JP, Seddon AE, Moghe GD, Simenc MC, Shiu SH (2015) Plant Cell 27:2133.

## Sheet: S3
Table S3. Parameter Estimation for Alpha WGD Retention Models
Parameters	All Groups	Leave One Out
		ATP Binding	catalytic activity	defense response	DNA endoreduplication	hydrolase activity hydrolyzing O-glycosyl compounds	kinase activity	lipid binding	oxidoreductase activity	oxygen binding	protein binding	proteolysis	response to auxin	response to chitin	RNA binding	Transcription Factors	transferase activity, transferring glycosyl groups	translation	transporter activity	ubiquitin-protein transferase activity	zinc ion binding
(Intercept)	4.786	4.755	4.76	5.833	4.628	4.849	4.806	4.844	4.898	4.84	4.71	4.737	4.853	4.98	4.818	4.138	4.808	5.78	4.786	4.774	4.804
ExprMean	-0.3697	-0.3694	-0.3636	-0.4435	-0.3545	-0.3745	-0.3753	-0.3759	-0.3782	-0.3788	-0.3536	-0.3709	-0.3774	-0.3688	-0.3606	-0.3125	-0.3701	-0.5284	-0.3692	-0.387	-0.3684
RNAMax	0.0004764	0.0004774	0.0004721	0.0005201	0.0004829	0.0004766	0.0004856	0.0004786	0.0004642	0.0004812	0.000459	0.0004863	0.0004749	0.0004813	0.0004794	0.0004549	0.0004795	0.0003956	0.0004758	0.0005024	0.000472
Pi_Nuc_Div	-140.6	-145	-136.6	-282.3	-108.9	-142.9	-141.8	-138.6	-146	-125.5	-147.2	-134.3	-150	-143.5	-148.9	-103.4	-142.1	-226.2	-141.2	-136.5	-140.4
Expr_MADoverMedian	-2.325	-2.302	-2.382	-2.25	-2.573	-2.359	-2.303	-2.318	-2.325	-2.31	-2.332	-2.229	-2.111	-3.023	-2.568	-2.213	-2.373	-1.839	-2.329	-1.976	-2.386
NumOfDomains	-0.1902	-0.1814	-0.1889	-0.231	-0.1845	-0.2067	-0.1888	-0.1867	-0.1583	-0.2288	-0.1901	-0.1814	-0.1951	-0.2012	-0.1862	-0.1642	-0.2021	-0.0902	-0.1929	-0.2182	-0.1778
AA_Length	-0.001073	-0.001023	-0.001084	-0.001172	-0.001143	-0.001008	-0.001074	-0.001148	-0.001227	-0.001005	-0.0009975	-0.001171	-0.001106	-0.001028	-0.001052	-0.0009703	-0.001018	-0.0007975	-0.001056	-0.001051	-0.001125

## Sheet: S4
Table S4. Parameter Estimation for Beta WGD Retention Models
Parameters	All Groups	Leave One Out
		ATP Binding	catalytic activity	defense response	DNA endoreduplication	hydrolase activity hydrolyzing O-glycosyl compounds	kinase activity	lipid binding	oxidoreductase activity	oxygen binding	protein binding	proteolysis	response to auxin	response to chitin	RNA binding	Transcription Factors	transferase activity, transferring glycosyl groups	translation	transporter activity	ubiquitin-protein transferase activity	zinc ion binding
(Intercept)	4.13	4.575	5.24125	4.12038	4.1851	4.601	4.78318	4.212	3.87215	4.334	4.10317	4.15372	4.16177	3.39856	3.793	3.92547	3.842	4.30123	4.25607	3.73319	3.87
Paralog_Dn	2.868	2.722	2.30655	2.87665	2.81368	2.463	2.36838	2.195	3.19202	2.57	2.84638	2.83239	2.87841	3.31252	3.158	2.71042	3.003	2.96033	2.69933	3.54166	3.761
ExprMean	-0.2939	-0.3213	-0.361213	-0.293469	-0.30007	-0.3354	-0.405934	-0.2928	-0.273189	-0.33	-0.289402	-0.29566	-0.298594	-0.226954	-0.2623	-0.276886	-0.27	-0.333716	-0.305998	-0.266588	-0.2588
Expr_Correlation	-4.103	-4.381	-5.20879	-4.0948	-4.12955	-4.151	-4.22045	-4.081	-4.00999	-3.497	-4.08171	-4.09822	-4.16608	-3.61816	-4.002	-3.89043	-3.989	-4.07679	-4.16211	-3.9868	-4.633
RNAMax	0.0006745	0.0006873	0.0007178	0.0006736	0.0006787	0.0006757	0.0008395	0.0006516	0.000684	0.0006504	0.0006682	0.0006723	0.0006812	0.0006318	0.0006758	0.0006514	0.0006539	0.0006321	0.000679	0.0006983	0.0006914
NumOfDomains	-0.484	-0.5425	-0.49002	-0.482797	-0.482843	-0.5057	-0.460895	-0.4431	-0.501161	-0.5383	-0.481503	-0.483337	-0.479661	-0.477334	-0.4782	-0.45853	-0.4587	-0.433669	-0.477356	-0.519925	-0.4611

## Sheet: S5
Table S5. Parameter Estimation for Gamma WGD Retention Models
Parameters	All Groups	Leave One Out
		ATP Binding	catalytic activity	defense response	DNA endoreduplication	hydrolase activity hydrolyzing O-glycosyl compounds	kinase activity	lipid binding	oxidoreductase activity	oxygen binding	protein binding	proteolysis	response to auxin	response to chitin	RNA binding	Transcription Factors	transferase activity, transferring glycosyl groups	translation	transporter activity	ubiquitin-protein transferase activity	zinc ion binding
(Intercept)	5.282	4.932	5.217	6.851	5.55	5.019	3.56385	5.562	5.253	4.332	5.26	5.308	5.559	5.825	5.748	4.1	5.235	0.8048	5.261	5.299	5.809
ExprMean	-0.8064	-0.8146	-0.8066	-0.9571	-0.8077	-0.8597	-0.58536	-0.8259	-0.8038	-0.8087	-0.7911	-0.8072	-0.8136	-0.8946	-0.7818	-0.5569	-0.7874	-0.5356	-0.8041	-0.8138	-0.8451
Expr_Correlation	-5.53	-6.026	-5.438	-5.607	-5.325	-5.613	-4.92338	-5.548	-5.513	-4.782	-5.415	-5.451	-5.867	-6.433	-5.119	-3.718	-5.42	-6.563	-5.453	-5.494	-6.702
RNAMax	0.0004329	0.0004031	0.0004289	0.0004726	0.0004222	0.0003908	NA	0.0004417	0.0004348	0.0003519	0.0004177	0.0004218	0.0004827	0.0005032	0.0004573	0.0003665	0.0004234	0.0004764	0.0004171	0.0004513	0.0004763
Pi_Nuc_Div	-587.5	-586.5	-592.6	-938	-608.3	-629.5	-566.344	-580.6	-585	-577.8	-590.2	-592.9	-542.8	-608.8	-590.5	-413.7	-577.6	-534.7	-593.6	-578.9	-582
Max_Percent_ID	0.08236	0.09274	0.08306	0.09305	0.07852	0.09695	0.09033	0.07982	0.08217	0.09368	0.08093	0.08224	0.0768	0.08894	0.0695	0.05117	0.07955	0.1287	0.08291	0.08128	0.08626

## Sheet: S6
Table S6. Number of experiments, samples, and inferred states from each expression data set
Data Set	Experi-ments	Total Samples	# of Inferred States
Control (Ctrl)	4	24	13600
Light & Development (LightDev)	34	91	47792
Stress Treatment (Stress)	32	70	37391
Stress Differential expression (Diff)	48	175	66602

## Sheet: S7
Table S7. Proportion of duplicate pairs with an expression state for each whole-genome duplication event and expression data set
Data Set*	Duplicate State	α WGD**		β WGD		γ WGD
		Observed	Expected	Observed	Expected	Observed	Expected
Ctrl	Conserved	0.535431	0.579207	0.456621	0.495194	0.49273	0.494394
	Partitioned	0.449853	0.365941	0.493151	0.424119	0.416801	0.424292
	Diverged	0.0147159	0.0548516	0.0502283	0.0806865	0.0904685	0.0813139
LightDev	Conserved	0.533069	0.578415	0.472627	0.510765	0.490883	0.496772
	Partitioned	0.453196	0.366374	0.48424	0.413583	0.424184	0.420403
	Diverged	0.0137352	0.0552107	0.0431336	0.0756519	0.0849328	0.0828248
Diff	Conserved	0.5694	0.617303	0.529275	0.567414	0.490977	0.506884
	Partitioned	0.425073	0.344777	0.438733	0.386761	0.426221	0.426183
	Diverged	0.00552651	0.03792	0.0319925	0.0458256	0.0828025	0.0669332
Stress	Conserved	0.544205	0.588506	0.480757	0.515339	0.461168	0.466676
	Partitioned	0.444251	0.359363	0.472783	0.410376	0.440355	0.437325
	Diverged	0.0115441	0.0521313	0.0464597	0.0742844	0.0984772	0.0959989
*: Naming follow that in Table S3.
**: WGD: whole genome duplication

## Sheet: S8
Table S8. Average asymmetry of duplicate pairs across data sets
Data Set	All Timepoints	First Timepoint of Time Courses	Last Timepoint of Time Courses
Control	0.84	NA	NA
Light-Dev	0.67	0.68	0.68
Stress	0.7	0.73	0.71
Diff	0.56	0.58	0.59

## Sheet: S9
Table S9: List of experiments in each AtGenExpress dataset
Controls	Light and Development	Stress Treatment	Stress Differential
Biotic control	1st node	avrRpm1	Root Cold 4C
Shoot cotnrol	Carpels	DC3000	Root Drought
Root control	Cauline leaves	Flg22	Root Genotoxic
Cell control	Continious blue light	GST	Root Heat
	Coutinious darkness	GST-NPP1	Root Osmotic
	Continious far red light	H2O	Root Salt
	Continious red light	HrcC	Root UV-B
	Continious white light	HrpZ	Root Wounding
	Flower	LPS	Root avrRpm1
	Flower	MgCl1	Root DC3000
	Hypocotyl	P	Root Flg22
	Leaf 7	Psph	Root GST-NPP1
	Leaf 7	heat	Root HrcC
	Leaves	MgCa	Root HrpZ
	Mature Pollen	Root Cold	Root P. infestans
	Mature Rossette	Root Drought	Root Psph
	Mutant Rossette	Root Genotoxic	Root Cold 4C
	Mutant Shoot	Root Heat	Root Columnar
	Pedical	Root Osmotic	Root Cortex
	Petals	Root Oxidative	Root Drought
	Red light pulse	Root Salt	Root Endo
	Rif	Root UV-B	Root Epi
	Roots	Root Wonding	Root Genotoxic
	Rosette	Shoot Cold	Root Heat
	Seedling	Shoot Drought	Root Osmocitc
	Seed siliques	Shoot Genotoxic	Root Oxidative
	Senescing leaves	Shoot heat	Root Protophl
	Shoot apex	Shoot Osmotic	Root Salt
	Speals	Shoot Oxidative	Root Stele
	Stamens	Shoot Salt	Root UV-B
	Stem	Shoot UV-B	Root Wounding
	UV-A-B light pulse	Shoot Wounding	Shoot avrRpms1
	UV-A light pulse		Shoot Cold4C
	Vegetative Rosette		Shoot D3C300
			Shoot Drought
			Shoot Flg22
			Shoot genotoxic
			Shoot GST-Npp1
			Shoot Heat
			Shoot HrcC
			Shoot HrpZ
			Shoot Osmotic
			Shoot P. infestans
			Shoot Psph
			Shoot Salt
			Shoot UV-B
			Shoot Wounding

## Sheet: S10
Table S10: List of RNA-Seq Data Sets
SRR1257404
SRR1257403
SRR1257402
SRR1257401
SRR1257392
SRR1257391
SRR1257390
SRR1257389
SRR976397
SRR976398
SRR976391
SRR976394
SRR929001
SRR929000
SRR921316
SRR921315
SRR921314
SRR921313
SRR921312
SRR921311
SRR671949
SRR671948
SRR671947
SRR671946
SRR653578
SRR653577
SRR653576
SRR653575
SRR653574
SRR653573
SRR653572
SRR653571
SRR653570
SRR653569
SRR653568
SRR653567
SRR653566
SRR653565
SRR653564
SRR653563
SRR653562
SRR653561
SRR653557
SRR653556
SRR653555
SRR649539
SRR649538
SRR649537
SRR634971
SRR634970
SRR634969
SRR584126
SRR584125
SRR584120
SRR584119
SRR520239
SRR520238
SRR520237
SRR515492
SRR515491
SRR515490
SRR515489
SRR479032
SRR477076
SRR477075
SRR452279
SRR452278
SRR452277
SRR452275
SRR452276
SRR452274
SRR445738
SRR445737
SRR441559
SRR441558
SRR402997
SRR402996
SRR402995
SRR402994
SRR391052
SRR391051
SRR070570
SRR070571
SRR069568
SRR069569
SRR069565
SRR069566
SRR069567
SRR069558
SRR069559
SRR069556
SRR069557
SRR974753
SRR974752
SRR974751
SRR974750
SRR652153
SRR652152
SRR652151
SRR652150
ERR274309
ERR274308
ERR274311
ERR274310
SRR1146545
SRR1055106
SRR1023821
SRR1020622
SRR1020621
SRR1005386
SRR1005385
SRR1005239
SRR1005238
SRR1001910
SRR1001909
SRR902025
SRR835483
SRR800754
SRR800753
SRR609268
SRR609267
SRR578948
SRR578947
SRR522012
SRR520363
SRR520364
SRR505746
SRR505745
SRR505744
SRR505743
SRR505137
SRR505135
SRR493043
SRR493039
SRR493036
SRR493033
SRR445736
SRR445735
SRR445214
SRR445215
SRR445216
SRR445217
SRR445218
SRR445209
SRR445210
SRR445211
SRR445212
SRR445213
SRR445204
SRR445205
SRR445206
SRR445207
SRR445208
SRR443169
SRR443165
SRR443164
SRR443163
SRR419186
SRR419182
SRR404277
SRR403907
SRR403903
SRR402370
SRR402371
SRR390314
SRR390312
SRR390313
SRR390311
SRR390310
SRR390308
SRR390309
SRR390306
SRR390307
SRR390305
SRR390303
SRR390304
SRR390302
SRR388670
SRR388669
SRR388668
SRR970149
SRR953401
SRR953400
SRR953399
SRR952321
SRR847505
SRR847506
SRR847503
SRR847504
SRR847501
SRR847502
SRR218098
SRR522916
SRR360147
SRR360152
SRR360153
SRR360154
SRR360205
SRR218099
SRR218100
SRR218092
SRR339951
SRR218101
SRR218102
SRR218096
SRR218097
SRR218089
SRR218090
SRR218085
SRR218086
SRR218087
SRR218088
SRR218094
SRR218095

[truncated: 2 more sheets: S11, S12]
